# Supplementary material for: Unc13A and Unc13B contribute to the decoding of distinct sensory information in Drosophila
Source: Nat Commun. 2021 Mar 26;12:1932. doi: 10.1038/s41467-021-22180-6 (PMC7997984; doi:10.1038/s41467-021-22180-6)
Supplement: Supplementary file 4 — Source Data [file 41467_2021_22180_MOESM4_ESM.xlsx]

## Sheet: Fig. 1 
Fig. 1i	Fig. 1 i		mean (µm)	std (µm)	sem (µm)	N (µm)				mean (µm)	std (µm)	sem (µm)	N (µm)
		Unc13A_20191105_2_Drep2_positive	0.0687805	0.0167623	0.00261784	41			Unc13B_20191105_1_Drep2_positive	0.113913	0.0315853	0.00658598	23
		Unc13A_20191115_1_Drep2_positive	0.0587234	0.0206015	0.00300504	47			Unc13B_20191105_2_Drep2_positive	0.107619	0.0286109	0.00441476	42
		Unc13A_20191115_2_Drep2_positive	0.0621875	0.0211171	0.00263964	64			Unc13B_20191105_3_Drep2positive	0.110769	0.0272651	0.00534712	26
		Unc13A_20191126_1_Drep2_positive	0.0612766	0.0178906	0.00260961	47			Unc13B_20191115_1_Drep2_positive	0.0912281	0.0311718	0.0041288	57
		Unc13A_20191126_2_Drep2_positive	0.0588462	0.0203551	0.00282274	52			Unc13B_20191115_2_Drep2_positive	0.097037	0.0252396	0.00485736	27
		Unc13A_20191126_3_Drep2_positive	0.0572973	0.0267341	0.00439507	37			Unc13B_20191126_1_Drep2_positive	0.0918367	0.0299773	0.00428247	49
		Unc13A_20191126_4_Drep2_positive	0.0605714	0.0184619	0.00312062	35			Unc13B_20191126_2_Drep2_positive	0.093	0.0312311	0.00493808	40
			0.0610976			323				0.100772			264
			mean (µm)	std (µm)	sem (µm)	N (µm)				mean (µm)	std (µm)	sem (µm)	N (µm)
		Unc13A_20191105_2_Drep2_negative	0.070303	0.0240423	0.00418522	33			Unc13B_20191105_1_Drep2_negative	0.115714	0.0273761	0.00731657	14
		Unc13A_20191115_1_Drep2_negative	0.0626087	0.0200483	0.00295595	46			Unc13B_20191105_2_Drep2_negative	0.116923	0.0359937	0.0057636	39
		Unc13A_20191115_2_Drep2_negative	0.0635484	0.0189993	0.00241291	62			Unc13B_20191105_3_Drep2negative	0.0942857	0.0316729	0.00598562	28
		Unc13A_20191126_1_Drep2_negative	0.0548837	0.0180439	0.00275167	43			Unc13B_20191115_1_Drep2_negative	0.100435	0.0311239	0.00458897	46
		Unc13A_20191126_2_Drep2_negative	0.0576471	0.0202572	0.00283657	51			Unc13B_20191115_2_Drep2_negative	0.106429	0.0317647	0.00600296	28
		Unc13A_20191126_3_Drep2_negative	0.0533333	0.0210159	0.00365839	33			Unc13B_20191126_1_Drep2_negative	0.0907317	0.0316536	0.00494346	41
		Unc13A_20191126_4_Drep2_negative	0.0608511	0.0208337	0.00303891	47			Unc13B_20191126_2_Drep2_negative	0.0924324	0.0259706	0.00426955	37
			0.0604536			315				0.102422			233
		Kruskal-Wallis test	P value
			0.000147
		two-tailed Dunn´s multiple comparison test
		Unc13A-Drep2+ vs. Unc13B-Drep2+	0.0081
		Unc13A-Drep2- vs. Unc13B-Drep2-	0.0041

## Sheet: Fig. 2
Fig. 2 b	Unc13A immunostaining					Unc13B immunostaining
	Calyx					Calyx
	Control	unc13A-Knockdown	unc13B-Knockdown	Double-Knockdown		Control	unc13A-Knockdown	unc13B-Knockdown	Double-Knockdown
	1.01023	0.39334	1.40103	0.34372		1.09899	0.93852	0.18433	0.2478
	1.03767	0.41891	0.96863	0.38821		1.14315	0.904	0.19338	0.24064
	1.04528	0.39503	0.91554	0.42459		0.79931	1.17071	0.16753	0.22587
	0.95776	0.36159	0.84613	0.33064		0.79249	1.23229	0.16546	0.17304
	0.94906	0.43736	0.97052	0.39999		1.16606	1.06555	0.23261	0.25241
	1.23431	0.26598	0.58819	0.4825		1.28914	0.62747	0.22163	0.33515
	0.83669	0.36927	1.30961	0.53698		0.88643	0.69346	0.34998	0.4075
	0.77388	0.49794	0.81679	0.42297		0.78811	1.00647	0.25755	0.27563
	1.01975	0.31207	1.00598	0.41577		0.94919	0.60811	0.28681	0.2906
	1.13538		0.84022			1.08713		0.35007
	n=10	n=9	n=10	n=9		n=10	n=9	n=10	n=9
	One way ANOVA	P Value				One way ANOVA	P Value
		1.55509e-12					2.03171e-14
	Bonferroni multiple comparison post hoc test		P Value			Bonferroni multiple comparison post hoc test		P Value
	unc13A-Knockdown Control		7.00014e-10			unc13A-Knockdown Control		1
	unc13B-Knockdown Control		1			unc13B-Knockdown Control		4.62156e-12
	unc13B-Knockdown unc13A-Knockdown		2.70392e-09			unc13B-Knockdown unc13A-Knockdown		1.94443e-10
	Double-Knockdown Control		2.58774e-09			Double-Knockdown Control		2.859e-11
	Double-Knockdown unc13A-Knockdown		1			Double-Knockdown unc13A-Knockdown		1.16768e-09
	Double-Knockdown unc13B-Knockdown		1.03033e-08			Double-Knockdown unc13B-Knockdown		1
Fig. 2c	Unc13A immunostaining					Unc13B immunostaining
	Lateral horn					Lateral horn
	Control	unc13A-Knockdown	unc13B-Knockdown	Double-Knockdown		Control	unc13A-Knockdown	unc13B-Knockdown	Double-Knockdown
	1.07558	0.67811	1.07457	0.52196		1.08523	1.22687	0.24746	0.41619
	1.00302	0.60805	1.09735	0.49053		1.01515	1.22589	0.34331	0.38808
	0.93019	0.53927	1.02425	0.46087		0.92737	0.9404	0.33461	0.39017
	0.9481	0.53384	1.15285	0.46028		0.86841	1.03306	0.31877	0.32474
	1.04312	0.52519	1.07191	0.50578		1.10385	1.41367	0.33717	0.40224
	1.05513	0.41404	0.81595	0.55692		0.92267	0.86462	0.38974	0.43309
	1.07096	0.45892	1.07821	0.46667		1.13319	0.92457	0.41466	0.45631
	0.81898	0.60371	1.05597	0.54946		0.79979	1.17553	0.53322	0.40642
	1.13217		1.16452	0.42557		1.12144		0.44288	0.35913
	0.92277		1.06933			1.02291		0.50896
	n=10	n=8	n=10	n=9		n=10	n=8	n=10	n=9
	One way ANOVA	P Value				One way ANOVA	P Value
		0					2.22045e-16
	Bonferroni multiple comparison post hoc test		P Value			Bonferroni multiple comparison post hoc test		P Value
	unc13A-Knockdown Control		2.39303e-12			unc13A-Knockdown Control		0.48171
	unc13B-Knockdown Control		0.67855			unc13B-Knockdown Control		1.79885e-12
	unc13B-Knockdown unc13A-Knockdown		7.98052e-14			unc13B-Knockdown unc13A-Knockdown		1.43273e-13
	Double-Knockdown Control		5.21047e-14			Double-Knockdown Control		5.77227e-12
	Double-Knockdown unc13A-Knockdown		1			Double-Knockdown unc13A-Knockdown		4.1375e-13
	Double-Knockdown unc13B-Knockdown		2.12047e-15			Double-Knockdown unc13B-Knockdown		1
Fig. 2f	Unc13B distance			Unc13A distance
	Control	unc13A-Knockdown		Control	unc13A-Knockdown
	0.054	0.076		0.091	0.104
	0.056	0.055		0.099	0.1
	0.052	0.048		0.097	0.12
	0.055	0.052		0.096	0.11
	0.052	0.053		0.108	0.106
	n=5	n=5		n=5	n=5
	Mann-Whitney Test			Mann-Whitney Test
	p Value	0.91553		p Value	0.0601

## Sheet: Fig. 3
	Fig. 3b														Fig. 3c						Fig. 3g											Fig. 3h							Fig. 3l
	4-methylcyclohexanol		Control		unc13A-knockdown		unc13B-knockdown		Double-knockdown							Control	unc13A-knockdown	unc13B-knockdown	Double-knockdown		Benzaldehyde		Control		unc13A-knockdown		unc13B-knockdown		Double-knockdown				Control	unc13A-knockdown	unc13B-knockdown	Double-knockdown			2,3,butanedione		Control		unc13A-knockdown		unc13B-knockdown		Double-knockdown
		Time (ms)	ΔF/F0	SEM	ΔF/F0	SEM	ΔF/F0	SEM	ΔF/F0	SEM						4-methylcyclohexanol						Time (ms)	ΔF/F0	SEM	ΔF/F0	SEM	ΔF/F0	SEM	ΔF/F0	SEM			Benzaldehyde							Time (ms)	ΔF/F0	SEM	ΔF/F0	SEM	ΔF/F0	SEM	ΔF/F0	SEM
			-2.15011	2.37668	-2.2788	3.91862	12.2727	13.6661	0.82319	2.59411					Max ΔF/F0	111.102	103.387	91.7283	66.9771			--	2.05345	1.46905	-1.45814	3.1179	0.91387	1.9453	1.34269	5.78155		Max ΔF/F0	93.3269	82.1413	54.7929	49.2665					-0.99865	1.5112	-1.49655	1.38822	-0.43312	1.27236	2.14884	1.82097
			3.38986	1.7966	9.52538	6.03292	-5.48484	2.33767	-6.71365	5.11327		Control	n=11			78.4	97.0815	70.6201	46.5875			--	0.4258	1.40702	-3.79553	2.84825	0.0566	2.36878	6.15491	5.4438			81.5022	86.3173	66.2672	27.4319				--	0.21891	2.1102	-1.43968	2.05576	-3.04261	2.38508	-1.13608	2.03668
		0	3.71341	1.99958	-1.83258	1.53988	-1.51124	3.4532	1.49217	2.7093						94.158	87.3452	62.2654	29.7328			0	-1.80592	2.09689	-4.54834	2.43878	-0.81302	3.12274	2.45008	2.69454			109.161	43.2739	47.1347	21.2675				0	4.27024	1.91595	3.07268	1.09681	4.87796	2.4329	-1.35939	3.6193
		0.03	1.86544	2.88068	-7.56073	4.32356	7.78538	3.39399	3.57713	1.95669		unc13A-knockdown	n=12			142.788	60.0801	96.5095	27.4778			0.03	-1.9736	1.99506	-6.2869	2.8571	3.3566	2.27477	2.53488	4.68104			68.4912	57.8858	49.5287	20.8061				0.03	1.25112	1.74846	0.29906	1.73257	-3.17388	3.25037	-0.7423	1.52794
		0.06	3.02266	1.723	-0.15692	2.55893	-1.51295	2.41184	-1.12723	6.4117						128.68	57.8025	69.7403	81.3735			0.06	2.93972	1.97173	-0.26011	2.6716	-0.76586	2.19112	0.80591	4.00847			108.235	83.4318	45.9037	50.9298				0.06	-0.84865	2.01618	-2.44266	2.69396	-6.17695	2.19199	3.36841	2.06748
		0.09	-0.11635	2.53226	2.65802	2.50368	-3.97057	6.60462	-0.55807	2.74495		unc13B-knockdown	n=8			106.794	73.9261	102.03	131.344			0.09	2.43733	1.89457	-1.44503	2.48111	-1.14072	1.78592	0.76941	2.01381			52.2886	88.3735	120.724	51.946				0.09	-0.72784	1.69667	0.70187	1.41588	1.88325	2.35373	3.23461	3.23974
		0.12	-3.45925	1.70738	-3.71633	4.51478	3.37924	4.7328	1.17833	3.7485						97.7333	52.2816	82.974	52.5158			0.12	-0.02824	2.2328	1.52631	2.98174	2.99049	2.49839	-0.39354	4.15042			214.648	77.1892	74.6219	56.4918				0.12	-1.96747	2.19636	-3.55648	1.62433	2.89815	2.67536	-2.17635	1.63949
		0.15	0.31799	2.38147	0.28085	5.43819	-9.74341	5.60204	1.49055	2.56818		Double-knockdown	n=10			97.2486	110.861	88.3805	43.2655			0.15	-2.55665	2.15303	-4.71983	2.46241	0.11689	2.28363	-5.14945	3.1942			165.365	81.1769	81.3215	25.9512				0.15	-4.37283	1.77802	-0.48884	1.81319	-6.49707	4.94134	0.32338	2.81425
		0.18	-5.9665	2.93037	10.9111	3.54682	-11.2841	6.78549	-4.15937	3.36582						203.446	124.185		52.9917			0.18	0.72246	2.15344	-3.16875	1.67377	0.93594	1.01728	-3.02071	2.80971			160.159	53.0151	75.794	42.4384				0.18	0.16745	1.88818	-2.13265	2.08583	3.63382	4.29086	-1.36826	2.03023
		0.21	-2.47908	2.32307	0.79268	3.42884	-1.17783	3.85008	2.76556	2.66257						210.233	84.1161		65.6306			0.21	-1.89331	1.97868	3.94428	2.32065	2.53845	2.18746	-0.95202	2.48347			89.9054	93.8702						0.21	-0.06592	1.35434	0.05275	1.80588	6.11341	3.63948	-0.66138	1.38435
		0.24	1.0653	2.06158	1.63068	2.7226	5.18781	6.03965	1.54024	4.63711						224.164	112.836					0.24	2.87748	2.66229	-1.00383	1.77028	-3.58081	2.66236	8.39504	3.92313			146.423							0.24	-0.10073	1.59732	0.39608	1.95677	3.16398	3.27545	0.87137	1.25404
		0.27	-2.97316	1.81968	0.91725	2.29945	-4.11393	5.37191	1.91877	3.92633							125.032					0.27	-1.5295	2.02965	7.82887	2.56048	-1.39436	1.67952	3.60934	4.14332										0.27	1.32228	1.81739	-3.41145	1.05082	-2.25179	2.17632	-2.88324	1.20248
		0.3	-3.77902	1.89789	4.48275	4.36164	-3.30838	3.50054	-1.13689	2.76245												0.3	0.52884	2.05879	-1.18558	3.35003	-1.05799	2.18987	-1.90125	3.84415										0.3	-0.59367	1.88196	0.19181	1.73044	0.86411	2.46631	-3.57151	2.20124
		0.33	-0.26162	2.92288	-2.0214	3.13957	0.94274	1.75445	3.09494	2.95127						n=11	n=12	n=8	n=10			0.33	0.84094	2.03209	1.7382	2.35423	6.5022	3.53731	1.98575	3.82901			n=11	n=10	n=9	n=9				0.33	1.35711	1.46177	-1.44841	3.15237	-4.53779	4.2117	0.68797	2.70039
		0.36	1.94042	3.32408	-0.39533	3.66985	-3.62443	3.5483	-1.91311	2.73577												0.36	-3.57892	1.93102	0.36577	2.86804	2.42098	1.63285	-2.29584	4.41117										0.36	0.39972	2.14175	-0.96539	1.68002	2.14713	1.64482	-0.00984	2.6728
		0.39	2.3302	2.4132	-6.44387	3.61434	1.57813	2.56521	-1.7495	2.14106					One way ANOVA	P Value						0.39	0.62914	2.11203	1.38787	1.65255	-0.74252	1.80684	-7.30073	4.47931		One way ANOVA	P Value							0.39	0.61862	1.02511	4.29787	0.85357	-1.35497	1.78928	-0.81231	2.04765
		0.42	1.31117	3.05974	1.69389	1.70014	3.93223	4.07324	3.61375	2.71911						0.000137748						0.42	2.65769	2.02498	0.62975	2.22555	-1.09726	1.12464	7.63123	4.53313			2.31552e-05							0.42	-1.93052	3.513	3.74986	2.28705	-3.07202	2.77129	-3.3325	2.12608
		0.45	-0.69389	2.58238	-2.75032	1.95769	6.8914	6.36516	3.60448	3.78209												0.45	2.81127	2.36268	-3.07974	1.67496	0.21941	2.75667	4.63514	2.67727										0.45	-0.82656	1.94306	3.4484	2.38444	2.04205	2.2815	-0.14526	1.76473
		0.48	0.96417	2.3861	-2.03635	3.78113	3.60475	3.60534	1.75605	6.46974					Bonferroni multiple comparison post hoc test		P Value					0.48	1.54986	1.7176	3.19828	3.48761	0.92116	2.15456	-1.48753	3.00977		Bonferroni multiple comparison post hoc test		P Value						0.48	-1.99087	1.58162	-3.95124	1.5569	-1.22708	1.99113	-3.73626	2.74984
		0.51	-1.94188	1.41626	-2.20349	2.58644	5.91987	4.61235	1.70113	3.21325					Control unc13A-knockdown		0.02057					0.51	-2.36753	1.55059	4.45743	2.41037	3.7798	2.87228	-1.48835	2.37842		Control unc13A-knockdown		0.01797						0.51	-2.95945	1.97077	2.33761	1.71957	3.57859	3.46926	2.44614	2.88699
		0.54	-1.56433	2.98402	-3.479	2.78101	-2.48344	4.09158	-6.41928	5.08949					Control unc13B-knockdown		0.01325					0.54	0.5827	1.71785	-3.39659	1.66089	-3.06368	1.91215	-0.66247	3.06474		Control unc13B-knockdown		0.00665						0.54	1.57475	2.43943	-2.77194	1.56503	-0.49743	1.71111	-2.38249	1.08438
		0.57	0.85031	2.24132	3.70594	1.57447	-3.96518	5.09278	-0.4629	2.48015					Control Double-knockdown		7.56093e-05					0.57	-0.4625	1.91138	-1.76214	1.66213	0.74683	3.00563	-3.32423	2.21543		Control Double-knockdown		1.03065e-05						0.57	-0.73355	2.47752	-2.63694	2.2962	2.31283	3.83023	-1.09324	2.55148
		0.6	-0.31785	1.61835	1.93202	3.35591	1.02473	2.77118	2.80963	3.75377												0.6	2.43312	1.52028	1.21431	2.47999	-1.73999	1.64472	1.03112	1.85547										0.6	1.06837	1.6076	0.14528	1.42222	3.07232	1.83604	4.01834	2.15445
		0.63	-2.66413	2.81782	-0.84759	0.94106	-2.8907	1.70293	-6.39461	3.73225												0.63	0.96286	2.63585	3.3107	2.17605	-4.06569	2.73096	-3.26452	3.88811										0.63	-4.48233	2.33737	-3.12727	2.56445	-1.23074	1.86785	2.73416	1.76513
		0.66	-1.06707	1.63261	2.26963	3.59425	-4.00067	2.24376	-3.48559	2.77631												0.66	0.43687	2.44682	5.50716	2.39821	-3.23429	2.1967	-2.89361	3.92229										0.66	1.38392	1.93408	0.49251	2.43125	0.2318	1.85774	-0.90461	1.66786
		0.69	-0.12541	2.27055	-3.91846	2.41401	-1.37146	5.92649	9.05856	2.60846												0.69	1.81477	1.3946	-0.01257	2.72207	0.62121	2.61916	-1.33003	3.6215										0.69	-1.8658	1.58606	4.00775	1.81459	-2.45439	2.86338	1.21952	1.90109
		0.72	-0.62945	2.36781	1.89805	3.66535	-2.27075	4.25568	1.12257	1.78844												0.72	-4.8819	1.81084	-2.23251	3.54388	1.41778	2.97205	-1.83505	4.16321										0.72	-0.39419	1.64139	0.17192	2.00767	-2.95584	3.43393	4.51431	3.24035
		0.75	-1.34005	2.61178	-0.82285	4.56463	2.15172	6.4399	-1.15077	2.62922												0.75	0.15357	1.2637	1.12445	3.29154	-0.34263	3.54354	1.52722	2.65287										0.75	-0.28074	1.564	0.91131	1.55277	0.58517	3.15674	2.27001	2.33797
		0.78	0.13989	2.37402	-3.47246	4.82212	2.46873	1.74847	-3.85798	2.96889												0.78	-1.41689	2.05347	2.91366	2.33918	1.50461	4.01906	2.19594	2.66727										0.78	2.12543	2.61435	-2.49765	1.00865	0.67549	2.87581	2.26398	1.53337
		0.81	1.34609	1.93906	-2.56241	2.53571	1.42273	5.58889	-3.47935	2.16081												0.81	-3.21207	2.78757	2.06715	3.08602	0.47693	2.70755	-0.70734	3.40653										0.81	2.71579	1.8628	2.50717	2.74877	-1.21419	2.01251	0.22754	1.5294
		0.84	-3.64506	3.60103	0.56374	4.1807	-2.29573	4.72946	0.01417	3.29749												0.84	0.11678	1.2231	-2.7033	1.92852	-2.87332	1.84815	-3.41895	2.60414										0.84	-0.67632	1.32901	1.86639	2.11211	0.86186	3.06309	-2.77435	1.77566
		0.87	1.20472	2.21532	-1.45916	3.80051	4.52782	5.62767	5.56313	3.83873												0.87	2.75042	2.18363	1.39563	3.31889	-1.13334	2.59346	4.10684	2.64349										0.87	-0.285	1.82116	-0.90577	2.0218	-1.21766	2.80421	-0.687	2.96669
		0.9	4.2336	1.92678	0.23972	3.01043	0.65134	4.05727	-1.32089	1.88351					Fig. 3e							0.9	-3.63747	2.26221	0.64239	1.88079	2.46788	2.51421	-3.85157	3.53156		Fig. 3j								0.9	1.08668	1.68521	3.53387	2.74326	1.58615	3.50469	-3.02445	1.59694
		0.93	6.15138	2.67328	5.20289	5.34258	2.44163	3.42028	0.29583	5.76008						Control	unc13A-knockdown	unc13B-knockdown	Double-knockdown			0.93	-1.51717	3.44866	-2.11463	2.02377	0.43533	1.13655	-7.77013	3.5165			Control	unc13A-knockdown	unc13B-knockdown	Double-knockdown				0.93	3.88334	2.62198	0.72201	3.83861	-0.0439	2.04684	2.91652	1.4288
		0.96	1.32758	3.81748	-0.74656	2.59036	-1.17335	5.08643	-3.49097	5.08851					Time to peak	4-methylcyclohexanol						0.96	1.13658	1.84842	-0.07867	2.01455	-5.37749	4.45269	3.87182	3.38928		Time to peak	Benzaldehyde							0.96	2.65737	1.36416	0.36674	1.47837	0.85338	0.81876	-0.44428	1.3677
		0.99	4.82875	2.64688	0.43205	2.72667	-0.89841	2.70232	2.16747	1.94477					(ms)	990	1230	600	1140			0.99	0.31521	1.40208	5.88502	2.35653	-2.38143	2.5113	2.16913	6.4488		(ms)	660	1050	480	1830				0.99	0.92527	2.04573	0.000402553	1.53977	0.20156	2.69475	3.23081	2.60618
		1.02	2.26301	2.2826	0.04718	2.45132	-7.79659	8.73378	-5.14163	2.68979						450	1620	1230	1320			1.02	1.96442	1.65957	2.64254	3.48934	-1.80479	3.03493	5.83884	2.21963			810	1320	420	1230				1.02	-0.45472	1.67055	0.3651	1.40232	3.9282	3.70006	-0.32169	2.26985
		1.05	0.91074	1.23643	1.06927	2.20223	0.90017	3.74799	1.05573	4.70623						960	870	780	1260			1.05	-2.91303	2.16571	0.62974	3.81127	-1.63998	3.08	-2.9096	2.76107			960	1620	660	1200				1.05	-0.65995	2.03836	-2.11974	3.78757	5.93777	4.61185	-3.16103	1.33001
		1.08	4.75551	2.69765	-0.51084	4.3749	1.13999	2.2366	-5.02067	2.56219						870	1950	810	1020			1.08	-2.42005	2.17369	-2.68882	1.71762	1.76067	2.2684	2.10576	3.74459			390	1230	1170	1200				1.08	1.32342	1.86085	-2.41254	3.9923	-0.66003	2.32994	-1.09664	2.18838
		1.11	3.95745	3.73138	2.11999	3.10637	6.63318	3.13714	0.88477	3.24738						1200	960	1020	1020			1.11	-3.00177	2.32407	-1.80755	2.68653	-0.45775	2.25983	1.53243	2.40207			1200	930	720	1440				1.11	4.82066	1.84311	-1.85954	2.30803	8.25877	3.39719	0.59571	1.96391
		1.14	7.84754	3.91583	-5.41284	2.16607	5.6458	2.85414	3.5375	3.85823						870	1020	840	1530			1.14	3.98396	2.00887	8.34752	3.16107	1.86533	2.98533	-3.11872	3.44881			660	930	1080	1230				1.14	13.4674	1.84904	0.34796	2.42681	12.3984	2.0678	1.57038	2.75636
		1.17	10.6525	4.91154	-1.97369	3.93323	1.17345	4.63043	7.04702	2.97547						1110	1470	540	1140			1.17	5.97098	2.17875	1.31958	2.44749	10.0411	4.70517	1.77303	3.45022			1050	1230	1020	1470				1.17	23.822	3.89773	8.77075	3.32723	16.0741	7.06871	2.70243	1.41436
		1.2	20.9656	5.43029	7.16031	4.67521	11.4543	5.29901	1.72459	4.11425						690	1380	690	1560			1.2	11.0769	2.56915	6.09342	3.22189	9.16013	4.23443	2.30017	4.01583			780	1020	750	1080				1.2	39.2511	5.63077	12.7768	2.72062	27.7004	6.77316	4.49592	3.18002
		1.23	22.6768	5.54545	7.47041	3.61878	16.8134	3.02484	3.07462	2.72959						780	1560		1260			1.23	22.6499	4.50835	11.913	3.92694	11.4948	3.68543	4.76722	4.10515			810	1620	600	960				1.23	49.6354	6.90999	13.9532	4.55788	33.5658	8.29529	2.10286	1.41965
		1.26	25.4611	6.68111	8.57023	5.12702	16.4208	4.98883	4.7852	3.931						840	990		750			1.26	27.5265	4.71207	3.14365	4.28838	14.8183	3.84864	8.68746	3.44296			990	1320						1.26	54.5015	8.41831	19.2939	4.28018	36.1878	5.27543	11.2655	2.51322
		1.29	35.6105	7.69163	7.35574	3.63365	24.3769	8.30292	8.06237	2.14631							1110					1.29	31.2909	4.19747	12.7868	3.28412	16.9141	2.16714	-0.85741	3.28987			1050							1.29	61.0538	7.72447	20.7479	4.78605	34.8098	4.78205	10.4473	2.70934
		1.32	40.8614	8.55785	15.2866	3.45035	29.0889	6.49725	2.39419	3.98434							1290					1.32	38.4586	6.57721	13.2548	2.19019	13.759	4.24503	2.03408	2.23621										1.32	70.0039	9.1755	33.0735	5.27898	35.8541	4.58195	9.56893	1.73815
		1.35	43.637	7.9525	21.2916	3.29376	25.8157	4.06281	6.96929	5.56707												1.35	40.1079	6.67829	11.0601	3.96977	27.0079	3.62908	7.07937	2.91784										1.35	75.7755	8.66796	31.7021	5.01852	41.4835	6.59078	17.0101	3.71452
		1.38	56.2251	8.28001	22.2367	3.82469	36.9757	9.09461	20.8594	7.16284												1.38	41.0947	5.22229	12.9357	4.4217	31.682	3.00117	14.6639	6.11002			n=11	n=10	n=9	n=9				1.38	80.2177	11.2205	36.6704	5.24786	51.0867	9.14094	10.6097	3.2496
		1.41	61.1108	8.01798	20.3485	4.53123	48.4518	11.5122	10.3978	2.48301						n=10	n=12	n=8	n=10			1.41	48.3424	9.18855	14.6562	3.62601	26.2959	5.59026	13.0781	3.49967										1.41	82.5126	11.8741	37.8758	6.33423	53.5386	8.19306	18.187	4.69592
		1.44	66.4857	8.00898	20.3774	3.62994	40.3174	7.02767	14.0219	3.88407												1.44	52.5771	13.9732	20.1564	4.67957	33.3379	7.06926	8.27509	4.46093										1.44	84.8855	10.7843	34.6314	6.47099	55.1655	8.09539	15.1883	4.59347
		1.47	67.2511	9.81326	22.0189	4.67903	41.5775	7.62319	21.3321	6.53519												1.47	48.499	8.71229	8.28461	5.64718	30.0368	5.14347	13.8056	6.6733		One way ANOVA	P Value							1.47	88.4986	12.3684	39.6965	5.45534	54.9211	10.973	16.8823	5.45215
		1.5	71.0419	10.3288	22.6201	3.58508	43.1073	4.00576	21.7758	5.23247					One way ANOVA	P Value						1.5	56.0599	7.52861	18.693	2.80329	28.8206	3.34778	15.33	5.35447			4.27227e-05							1.5	91.7793	13.346	45.2901	4.85104	56.0537	10.6675	17.9482	5.47686
		1.53	69.59	10.5084	23.9588	4.089	51.5473	7.70283	19.8991	5.06983						0.000307269						1.53	58.911	10.5429	16.7852	4.04993	30.5382	3.65934	12.2461	3.93568										1.53	93.2309	13.1808	40.0819	7.32521	54.4739	6.80155	19.3658	3.12104
		1.56	77.7779	12.3724	27.407	4.37044	59.8931	12.6319	19.2331	3.19741												1.56	69.1522	12.7819	23.4039	4.20223	35.3095	1.50747	12.2041	2.08415		Bonferroni multiple comparison post hoc test		P Value						1.56	99.7005	10.9208	41.7179	6.42616	67.8264	11.4648	23.2192	5.97622
		1.59	83.9885	12.9858	37.7709	4.60003	66.6125	11.9206	23.8775	4.7236					Bonferroni multiple comparison post hoc test		P Value					1.59	67.203	9.52918	28.3724	7.11996	33.5178	7.40358	9.06611	4.45326		Control unc13A-knockdown		0.00919						1.59	97.9328	12.8651	47.5966	6.44919	51.6625	7.65252	20.8275	2.77158
		1.62	81.1474	12.3414	36.6885	6.46601	55.7541	7.46774	23.3501	6.66606					Control unc13A-knockdown		0.00437					1.62	72.8193	11.752	25.4409	4.86767	38.1488	5.00461	20.8061	5.15239		Control unc13B-knockdown		1						1.62	99.5822	12.3912	47.272	6.16329	53.3266	4.73865	18.8508	4.56098
		1.65	75.6606	12.8907	33.2553	3.85935	67.7933	10.7333	21.0679	6.57684					Control unc13B-knockdown		1					1.65	76.918	10.9504	24.2167	4.29741	38.859	3.28709	10.5175	4.33184		Control Double-knockdown		0.00229						1.65	102.927	16.7271	49.2503	7.18149	60.649	9.94548	29.9415	1.81586
		1.68	77.5988	11.1527	34.2657	5.13722	56.7834	6.73987	23.8768	7.85714					Control Double-knockdown		0.04926					1.68	72.5282	12.5842	29.9447	5.5299	43.1942	7.04313	23.8009	5.68688		unc13A-knockdown unc13B-knockdown		0.00187						1.68	96.4951	11.8599	49.8684	6.07732	59.5936	9.11506	24.6117	4.81785
		1.71	91.9078	11.7489	40.251	3.67393	59.3488	7.66607	24.6044	3.16143					unc13A-knockdown unc13B-knockdown		0.00186					1.71	75.5703	9.08759	24.7209	4.94678	39.7991	5.2312	3.92561	6.4741		unc13B-knockdown Double-knockdown		0.00048356						1.71	114.477	15.6932	56.0281	6.0103	58.9744	8.00984	23.1559	3.53256
		1.74	87.4082	8.68209	34.5069	6.13597	54.1198	4.29668	20.0346	3.48523					unc13B-knockdown Double-knockdown		0.02076					1.74	74.6444	12.2602	33.574	5.32606	44.0529	5.72564	21.6029	4.11357										1.74	113.613	14.6256	50.2157	7.98827	66.3098	12.772	27.4922	4.10989
		1.77	94.191	11.8077	41.7784	3.51726	55.7321	6.47975	24.0737	4.47827												1.77	73.3996	14.6429	25.9135	5.81022	42.1433	5.2947	16.3053	2.06955										1.77	109.326	14.9739	47.2205	6.72673	61.6176	9.50747	28.9322	4.64898
		1.8	91.5428	12.6473	39.5514	4.22102	59.3492	8.1152	22.538	6.99933												1.8	76.7527	13.0019	27.341	4.64592	45.0968	7.0598	16.0325	3.81506										1.8	110.555	14.3431	48.2077	6.05107	64.6793	10.8811	28.5855	4.27814
		1.83	88.8042	13.8454	32.6593	6.79225	66.07	14.6042	22.1394	6.68615												1.83	73.6068	11.7011	33.2983	4.4263	45.3938	10.2059	22.2712	4.95146										1.83	98.9166	12.9027	48.2656	7.5528	58.1916	8.0604	21.761	3.89026
		1.86	93.7893	13.459	48.3475	8.45042	78.7758	22.5953	30.133	7.06693												1.86	84.2141	12.8755	36.1033	5.39636	44.8444	6.09134	17.2102	5.76896										1.86	105.712	14.6432	53.7672	6.85803	53.9382	7.12157	27.474	5.49762
		1.89	86.2961	15.5301	41.8618	6.78697	69.5978	5.42492	21.6845	4.97862												1.89	84.6817	11.9209	29.2054	4.0151	45.3944	5.47966	15.8824	4.30392										1.89	110.769	15.8443	48.87	7.93181	53.6087	6.05705	26.6437	3.67161
		1.92	92.9256	11.3731	53.1271	5.55784	71.965	11.8544	25.0629	5.80828												1.92	88.2635	11.4699	35.9741	4.35898	45.4659	7.88013	9.16971	6.46417										1.92	109.146	15.4984	60.3502	6.8251	61.9152	11.2315	30.282	4.87283
		1.95	97.4446	15.0006	44.2305	5.88515	67.895	7.88524	25.9136	8.26997												1.95	85.4949	13.1356	37.1993	4.7151	44.5208	9.39565	20.67	6.4066										1.95	114.793	15.4876	55.608	7.93759	62.7341	12.6634	30.1266	3.77818
		1.98	104.243	16.4123	45.8966	6.44182	76.7402	5.82956	31.6404	5.06526												1.98	86.147	11.2706	43.1442	4.98555	38.0916	7.49018	14.8382	6.3092										1.98	114.242	15.0679	55.2313	8.8931	68.2022	11.8184	31.9242	4.41768
		2.01	101.384	16.4081	49.4843	4.94473	69.2224	8.27984	38.4211	10.4888												2.01	88.8673	11.5775	40.3077	5.77367	39.8164	8.54889	23.3818	3.76115										2.01	115.413	14.5003	56.8148	7.32179	60.4166	7.67372	28.9388	3.96825
		2.04	98.936	16.0406	50.5112	6.26287	71.8413	7.89579	27.5673	6.62168												2.04	93.5459	15.6963	37.8827	6.55729	48.8587	6.54772	22.2951	6.36356										2.04	114.086	16.1407	60.0968	6.8179	72.922	14.1152	34.6987	5.08756
		2.07	99.3302	15.6689	49.2926	5.59838	76.4503	14.395	32.8259	6.57835												2.07	87.2029	12.2589	37.9444	4.06984	44.9123	4.06296	25.7033	5.5245										2.07	107.422	15.4632	55.3501	8.12839	58.1434	11.4524	36.6871	4.45468
		2.1	103.143	13.2808	51.1318	4.78569	80.7386	19.164	26.1872	5.20635												2.1	91.9728	12.9654	41.6373	5.93339	50.0781	8.31864	18.7054	4.77269										2.1	113.928	15.4746	52.7189	8.2653	61.5583	9.64087	35.6787	4.57204
		2.13	110.966	12.1021	51.9751	6.11755	81.7425	17.1228	27.8732	7.03538												2.13	89.8799	12.7468	40.9004	4.63256	51.9724	6.85667	21.0972	5.84393										2.13	109.262	16.2893	56.7492	8.26285	67.0503	12.56	29.8447	5.61575
		2.16	106.517	14.7396	54.9609	7.49127	72.1999	8.28428	23.2974	7.29985												2.16	86.1067	13.6186	46.3359	6.27113	43.778	7.98362	17.5008	6.37775										2.16	106.363	15.1982	59.4421	7.04018	59.7644	7.12873	35.3212	5.0935
		2.19	109.078	14.0998	59.2707	5.81587	93.6113	24.3503	24.8633	7.06365												2.19	91.731	15.0566	37.1786	4.7519	45.1385	4.82942	23.7404	3.63785										2.19	112.318	15.9172	56.6116	6.86279	62.4259	9.41245	32.5805	4.98141
		2.22	107.507	16.5365	57.2734	7.16328	61.9629	6.39726	30.5798	7.01497												2.22	84.6879	14.9977	40.1744	4.31104	46.9801	7.37143	26.4901	4.41196										2.22	113.1	17.5038	58.0269	6.66151	65.4825	12.083	32.4631	4.84016
		2.25	107.032	16.6752	44.9382	6.89467	74.9403	8.44014	30.5047	5.45693												2.25	93.8353	13.6354	42.9052	5.66002	49.0755	10.3288	22.6939	4.71289										2.25	110.502	16.1411	59.2789	6.43147	64.678	11.4352	33.139	4.93147
		2.28	103.36	13.4973	53.6946	6.95587	80.5166	15.9265	32.6523	9.10308												2.28	92.5426	14.286	45.4895	6.10131	44.9594	7.41476	25.8226	5.41974										2.28	115.872	18.2971	57.8913	6.01406	56.4961	7.26926	35.372	4.18465
		2.31	105.12	14.6902	53.8352	6.05202	79.0432	12.2729	28.2652	7.81249												2.31	99.8304	14.0631	44.9536	5.76353	47.4941	7.06199	18.2333	7.65401										2.31	109.831	17.7283	53.3086	7.43985	60.6105	8.88906	33.4528	6.08262
		2.34	96.8103	15.9649	58.6374	6.09927	76.9427	13.4304	32.4408	7.36298												2.34	95.3046	12.5968	41.8348	5.56542	43.785	9.51676	18.6322	3.89491										2.34	110.498	15.0732	63.8663	6.60964	61.1837	11.8887	37.5956	5.91509
		2.37	107.818	16.326	55.2003	5.64281	77.8087	8.28671	30.1961	7.81473												2.37	95.752	15.4079	48.3947	5.69842	49.5549	8.73704	16.9483	5.73127										2.37	108.798	15.5291	54.7072	7.90425	63.5679	11.9586	30.7059	5.68288
		2.4	106.163	12.0428	61.1381	6.54544	67.7754	6.08436	35.3041	6.66007												2.4	87.3272	12.2557	55.3629	6.05678	49.0135	7.04728	19.1156	5.90915										2.4	106.733	14.8881	58.297	6.03888	64.2992	14.1696	29.6883	5.17787
		2.43	107.424	15.2223	55.3702	7.1901	59.81	3.26869	39.4402	9.36405												2.43	95.2741	12.3954	40.2874	6.83512	54.682	7.27265	22.3744	6.2034										2.43	111.128	15.1762	55.2224	7.15178	57.1973	11.0969	32.2765	5.59134
		2.46	108.721	14.604	52.9644	5.74325	75.4922	11.2628	37.5442	8.56955												2.46	90.706	14.944	48.7413	6.03419	51.3157	7.11133	20.5321	7.0887										2.46	107.062	15.6144	56.9434	8.00672	54.1898	8.96905	30.3952	5.55056
		2.49	117.064	16.4844	52.0269	9.03219	68.0886	7.66758	36.1924	7.0949												2.49	97.3952	14.7886	49.2083	4.83026	47.2899	7.51011	32.7684	7.83473										2.49	102.178	14.2154	61.6668	5.73251	53.7449	8.7915	33.2688	5.62991
		2.52	111.861	14.4524	48.4825	6.40508	91.0188	21.2154	31.7913	9.25114												2.52	95.7201	14.7656	43.0165	6.63692	48.2022	7.26358	19.1531	7.6677										2.52	104.121	15.1551	59.3442	6.89842	59.9683	11.0754	37.9647	5.37613
		2.55	102.801	13.8776	57.9909	6.67311	63.7824	5.59753	28.2469	5.03775												2.55	99.155	15.0355	50.9686	5.67343	43.9843	7.85243	20.7644	7.74211										2.55	87.4306	15.6755	54.803	6.32547	58.5909	8.24747	34.1792	6.96352
		2.58	105.331	15.6271	65.3483	8.12072	69.8318	9.98287	36.1528	9.76812												2.58	90.8917	11.4035	39.1462	6.27125	49.1439	4.42762	29.6769	4.53574										2.58	104.343	16.607	55.246	5.31683	56.6848	12.4162	30.0092	4.71824
		2.61	103.855	13.8173	51.0001	6.62945	76.6399	8.27661	36.4826	6.65729												2.61	89.8665	16.3544	44.7489	4.52702	49.048	5.50907	31.9138	5.56896										2.61	105.705	15.7018	50.6773	5.92168	50.7756	7.71748	31.1151	4.8894
		2.64	99.4751	13.9767	58.3494	6.50009	82.2536	22.2243	31.6639	6.40543												2.64	86.3123	14.6825	49.0329	5.08018	42.8973	4.97507	29.6157	6.84112										2.64	104.721	14.999	56.5569	5.23897	51.4856	9.41297	27.8147	4.12404
		2.67	108.072	14.6142	59.9029	7.03055	64.2636	5.79297	29.6635	7.10742												2.67	93.9565	14.6373	42.9513	5.47738	46.5436	6.9625	14.449	8.36274										2.67	103.199	16.1552	59.5275	7.00405	59.2915	11.8914	34.244	4.67021
		2.7	107.874	15.4181	50.926	8.46393	83.1873	15.6422	31.9661	7.587												2.7	92.9652	11.9696	46.1442	5.12703	50.2517	10.2667	25.6968	3.56997										2.7	102.007	16.8684	58.9722	7.90123	56.1881	10.1727	28.859	5.12731
		2.73	98.7857	15.9248	49.0727	8.86812	66.1893	10.0931	32.4073	9.56883												2.73	90.0141	12.9354	38.0562	5.6192	53.3287	7.70841	14.8194	9.08406										2.73	108.475	17.2261	58.4195	7.51504	53.0931	7.21775	34.2628	5.204
		2.76	103.758	17.3208	59.2617	6.39928	75.6986	13.6194	37.8374	10.9848												2.76	91.5106	13.8382	46.4225	7.2734	49.4599	4.70687	26.3977	6.14674										2.76	103.024	16.3948	53.5058	6.51574	55.4095	12.5867	31.0825	5.4353
		2.79	110.36	16.9906	58.2899	7.0787	70.9607	6.90342	38.0048	11.0093												2.79	97.0226	15.0094	43.6435	4.21081	44.2151	7.21707	9.74987	7.58169										2.79	104.56	17.7127	50.0074	5.28856	48.8439	8.84347	32.2266	5.89628
		2.82	110.837	17.2741	60.5339	6.02282	72.6814	12.9303	32.806	7.89515												2.82	88.5109	11.6182	42.7324	6.5036	45.7668	5.31807	19.856	5.69188										2.82	104.212	16.2326	50.8852	7.17687	52.2134	7.93374	36.8597	4.84567
		2.85	109.748	14.088	48.5324	6.78918	82.6754	19.2544	25.3876	6.47644												2.85	93.7632	14.7385	46.0198	7.7229	43.436	5.81016	28.0779	5.94087										2.85	108.437	16.3629	55.8764	8.43737	51.2792	8.37769	34.5311	5.54178
		2.88	107.998	17.8435	55.2744	5.13264	84.2929	23.4118	24.3554	7.36354												2.88	87.8463	12.5752	39.3116	5.89738	37.8111	8.90617	22.3838	6.30944										2.88	102.566	15.9341	53.572	7.94895	51.6577	7.15745	32.5372	4.95856
		2.91	108.948	15.1801	59.3667	7.74436	66.9146	7.53841	27.9727	7.23771												2.91	87.7529	14.0066	46.9457	3.46204	42.703	6.91511	20.1506	6.3839										2.91	99.5171	15.0974	52.8961	6.14267	57.1715	11.6909	33.6631	6.64212
		2.94	102.663	13.8773	61.6806	7.18045	85.8291	21.7209	25.8027	7.43718												2.94	90.2611	14.3141	40.027	4.17189	49.7016	7.71306	21.7551	6.63344										2.94	101.435	15.7014	53.9608	7.50175	53.1433	10.3761	29.2663	4.2736
		2.97	98.6924	12.7692	62.3181	6.47446	67.4509	8.60136	30.5568	7.55339												2.97	92.2602	13.9664	45.5966	4.25312	55.2682	8.97132	24.4398	6.1894										2.97	100.744	15.7544	54.9293	8.52781	54.4025	13.3131	31.9899	4.43142
		3	99.06	13.8152	49.9455	7.33108	64.8194	6.25764	27.7606	5.40208												3	89.5708	14.7132	41.9728	4.25086	48.8655	9.11923	15.7923	6.49433										3	106.443	16.3216	53.565	7.40299	54.7713	13.5896	27.4317	6.1041
		3.03	108.536	13.5761	56.4454	5.57017	73.5775	9.84609	39.0402	6.95286												3.03	95.8294	13.8487	47.8382	6.36867	46.7227	5.99182	14.9443	5.58971										3.03	96.5864	15.2363	51.5912	6.24528	52.4273	7.36184	28.6098	4.37588
		3.06	98.5769	12.8775	58.1941	8.68552	68.8357	10.0485	30.4298	7.06804												3.06	96.0344	15.7156	43.0799	6.928	42.8644	4.36579	15.7655	6.08576										3.06	103.737	16.2075	55.6997	5.92305	40.2732	6.43307	28.8929	5.95136
		3.09	97.0062	12.2174	55.477	7.19062	76.0497	18.1315	28.8922	6.00911												3.09	97.4022	13.7282	37.3095	5.14235	52.5112	9.19009	23.2661	7.73902										3.09	103.174	16.4891	56.4989	6.94474	48.8073	8.46866	27.2914	4.75205
		3.12	96.3877	11.5321	51.1373	5.46522	69.7508	9.23211	28.2672	8.40481												3.12	93.0624	15.1589	46.0199	4.6334	51.8325	8.60683	30.8266	5.73531										3.12	97.2644	15.8866	47.9902	7.82192	59.302	14.3674	26.2572	3.72362
		3.15	97.7471	13.9741	49.245	5.41502	74.2367	16.7043	29.4272	9.76999												3.15	93.3813	15.202	36.4827	4.89493	45.5139	7.20225	24.2814	4.90512										3.15	98.401	15.9703	45.1979	6.72888	59.3678	16.575	32.346	4.97804
		3.18	102	13.2984	55.7201	6.06392	53.0326	5.55997	25.5887	7.38945												3.18	83.7258	12.9505	48.8203	4.80121	37.5369	7.7	24.4282	6.94284										3.18	97.189	13.6589	51.5969	6.1691	51.3861	9.00776	26.0593	6.23758
		3.21	101.683	13.3239	61.8788	5.54285	67.7009	10.1696	27.9635	6.08												3.21	78.9406	10.883	44.0165	6.69187	45.098	5.72196	22.7944	7.14657										3.21	94.0496	14.1744	55.7258	7.7553	54.5206	13.1993	24.411	5.53513
		3.24	88.6148	13.2275	56.6126	8.30546	75.6955	17.7626	21.3203	4.92853												3.24	83.4711	11.1611	43.5242	4.63886	40.2023	8.33946	13.6702	5.75235										3.24	90.2525	15.8856	44.1973	6.60809	41.7976	5.40246	21.3436	5.28866
		3.27	91.2211	13.5246	53.9341	6.59929	63.3961	8.12625	25.0657	5.89989												3.27	81.2141	15.7585	31.4123	3.17914	40.4243	8.51985	18.9181	3.92746										3.27	94.5769	14.8404	45.134	7.16211	42.0305	9.25145	28.1002	5.37455
		3.3	90.7976	13.275	44.0327	6.45052	65.3908	15.231	20.2173	7.99608												3.3	75.1968	12.3949	33.748	4.91167	40.7579	8.4154	14.3	7.06445										3.3	85.2965	12.4048	53.4271	5.56315	43.0281	7.404	27.4871	4.41279
		3.33	89.0544	14.0261	47.9696	6.66468	61.2809	11.4636	20.4023	6.56591												3.33	79.6637	13.1215	35.2927	4.43506	34.5389	7.738	18.3756	6.75503										3.33	92.5839	14.7123	42.4912	6.68344	42.1547	7.77264	24.0949	3.78114
		3.36	84.3015	13.0095	54.4488	9.08584	48.2722	5.37688	20.0293	7.70849												3.36	76.6992	12.9669	40.3316	6.43814	40.6618	6.84978	12.3527	4.7307										3.36	85.5222	14.7872	49.5274	5.50006	43.0942	7.98777	22.7998	5.06076
		3.39	84.3279	12.859	51.8373	6.39006	62.7058	5.81828	16.651	4.02223												3.39	80.6972	13.8247	37.7156	4.85791	38.9033	6.03255	20.4759	5.14419										3.39	83.7092	13.3437	42.47	6.64537	48.3269	12.589	20.2859	3.67657
		3.42	80.3397	12.523	44.4533	5.5556	57.9661	8.44891	21.9974	6.14232												3.42	75.603	12.3428	39.2715	6.5491	36.3195	6.29996	9.2135	5.28036										3.42	79.8331	13.2571	42.8888	7.84653	33.0622	6.0237	28.9375	4.12716
		3.45	78.153	13.7713	48.4536	5.00108	52.4181	8.76774	20.6742	6.01977												3.45	70.4896	11.1197	45.2537	5.76611	40.1296	8.23411	18.5732	7.38376										3.45	77.5092	12.6731	40.9744	7.6455	45.245	11.7447	26.965	5.10596
		3.48	81.4118	11.0408	44.2831	7.41925	51.3436	5.77743	21.4631	3.84091												3.48	67.7901	11.6997	34.3576	2.38213	40.2224	7.29557	19.6463	5.50858										3.48	79.5466	12.6737	37.4002	8.8761	41.232	8.24622	23.4146	4.0127
		3.51	78.3349	11.2184	37.2554	5.77797	57.4375	14.6562	11.7729	5.04047												3.51	69.4453	15.0271	31.1382	4.63221	30.3077	5.50659	8.77615	6.90658										3.51	73.1016	12.2921	35.5003	7.4117	32.7544	6.8371	20.2667	2.99394
		3.54	81.6532	10.98	33.9149	7.80873	45.3707	11.8302	20.5993	8.32533												3.54	68.1212	12.4631	33.0867	5.36575	31.9034	7.79196	11.5992	5.02248										3.54	78.9874	12.9627	43.5557	7.36915	40.2897	9.55382	21.6294	4.47724
		3.57	75.0979	13.4038	32.7595	5.48792	44.4186	6.49622	24.3022	9.90758												3.57	67.484	13.9108	26.1551	6.26405	30.6748	5.29661	14.4492	8.01439										3.57	74.8224	13.873	44.3414	8.28949	35.7965	7.75319	19.5181	5.60542
		3.6	78.726	14.2483	43.4641	5.4163	48.6521	4.35482	12.2468	6.08316												3.6	62.7258	14.0273	25.3508	4.41622	36.7122	4.66535	14.7534	3.52693										3.6	78.9128	13.8809	44.0487	6.27879	36.3703	9.56151	18.293	3.11313
		3.63	71.4574	11.01	36.7788	7.21109	49.6161	8.5752	22.0598	6.04438												3.63	58.1679	10.4983	25.6628	5.71598	32.5592	5.48475	11.3572	5.09625										3.63	74.7933	12.8624	42.4627	6.55914	35.6957	8.87603	18.668	4.66295
		3.66	72.2933	13.3318	37.8413	4.75026	56.4223	14.6089	14.4571	5.81098												3.66	63.6968	10.9085	31.9666	4.98277	30.279	4.36279	11.6293	4.12546										3.66	70.0689	11.8848	35.0889	5.98025	33.8244	7.54774	18.0055	4.73251
		3.69	72.0366	12.2143	37.725	7.9901	42.2529	7.38283	6.3776	6.21569												3.69	59.9793	10.0302	26.1729	2.88206	19.9159	3.95989	10.0815	4.34087										3.69	68.3032	13.0982	36.1001	6.10376	34.001	9.29775	18.6702	5.9085
		3.72	65.6092	9.46589	38.2314	7.83521	45.8668	6.72903	10.6449	5.38293												3.72	59.1229	12.7549	34.4128	3.64488	25.4667	3.35844	13.939	4.04107										3.72	64.5908	12.8092	35.6777	5.19825	31.4977	10.8237	12.8455	4.5647
		3.75	63.7758	10.2393	36.9828	8.00125	44.8596	11.7402	10.4906	4.3545												3.75	59.1762	13.6705	29.201	7.02425	29.2388	5.87982	14.8101	4.92614										3.75	59.1539	10.5354	35.8419	5.47267	21.3981	8.53821	17.8565	5.51827
		3.78	57.841	10.5282	31.2052	7.28564	40.1175	5.52284	2.39905	7.16998												3.78	56.8766	12.1442	25.1014	5.58792	25.6432	5.90633	5.28361	4.20347										3.78	57.8866	10.194	36.1844	7.1674	25.2008	7.43582	19.5144	5.67538
		3.81	58.4141	9.04778	31.9547	5.55962	42.4894	10.124	6.83765	6.31043												3.81	50.8531	9.4334	24.7818	7.78093	21.9533	3.28947	12.3998	5.5583										3.81	57.8463	11.2697	31.2335	5.7336	29.3817	6.77821	14.2322	4.07563
		3.84	57.8711	9.85148	40.0247	7.2412	31.6236	8.47081	10.2843	6.99109												3.84	52.3355	12.4611	18.5741	3.14537	27.0789	3.83183	15.3989	3.95332										3.84	60.3539	11.4271	32.2033	5.96752	30.7647	9.18074	13.2285	3.55133
		3.87	58.14	9.28541	34.3013	6.42858	33.3707	4.82864	10.513	4.02433												3.87	48.2266	13.1641	19.1063	1.64549	23.5363	4.09336	7.9652	8.61736										3.87	57.083	11.0727	34.3363	7.64517	26.9516	5.24272	12.2028	4.28167
		3.9	48.7525	8.88985	32.937	5.37754	38.0945	12.0899	10.6517	4.60959												3.9	46.735	10.6686	23.0832	3.6842	18.865	3.79931	9.45733	6.79237										3.9	57.3142	11.4203	34.0333	5.86102	32.6385	11.6898	12.6694	4.27425
		3.93	51.3597	7.74948	29.4083	4.7961	27.5912	7.88648	9.9324	3.21896												3.93	48.1087	9.84315	19.9292	4.70309	32.4186	5.21139	10.8648	4.35585										3.93	61.8766	11.4419	29.1943	6.7351	22.2184	4.54833	15.4852	5.84654
		3.96	55.5991	9.32033	30.5404	5.88463	29.0493	7.58943	10.5114	6.7373												3.96	47.9804	10.289	16.8697	4.44886	18.3467	4.60305	9.50772	4.19479										3.96	54.626	9.01418	32.2851	5.98501	24.5137	5.79008	13.8111	4.00046
		3.99	55.4947	9.54126	25.4608	4.9123	28.0464	6.64447	9.21778	3.65399												3.99	45.9192	10.0874	21.596	4.98235	20.4627	6.15313	2.51937	5.96179										3.99	56.8412	12.3971	28.8354	6.91949	24.9856	5.2473	11.3515	3.97298
		4.02	53.511	11.1279	33.6166	5.39084	30.2291	10.2483	9.06121	5.64613												4.02	48.6762	12.202	20.0144	3.19444	22.4906	4.5023	1.45289	5.17325										4.02	50.7773	9.9016	29.2399	5.75822	29.5921	6.69231	12.8445	2.09809
		4.05	49.7394	10.5652	32.264	5.24485	30.0586	5.78768	10.5928	5.3428												4.05	43.648	9.19503	26.316	4.91931	19.0834	4.69165	5.17537	4.22342										4.05	46.4581	8.54521	27.2309	5.62587	23.9667	9.37568	15.1457	2.74834
		4.08	41.2377	9.96893	32.2373	4.54329	29.6846	7.35664	9.78946	4.47551												4.08	37.3623	8.34534	22.0439	5.36904	15.6946	2.84345	4.60176	6.03847										4.08	50.0839	9.18144	27.6673	5.05753	28.0559	4.99244	8.66224	3.68822
		4.11	43.9734	10.2872	31.0508	3.78369	18.6761	6.0201	3.84039	4.36938												4.11	39.1551	7.51092	20.2769	3.63431	18.9351	3.59029	6.82576	3.5327										4.11	47.6797	10.4021	25.0448	6.03921	21.5107	7.66647	10.6198	3.26985
		4.14	41.2397	7.96395	26.2046	5.22985	31.8436	5.228	1.78915	6.03656												4.14	42.0517	13.091	22.0315	4.11524	16.6469	3.33586	9.60927	3.3897										4.14	44.7749	9.40962	25.6314	5.61827	23.0791	3.4287	9.7955	3.82316
		4.17	40.9498	7.26316	31.9994	5.51539	25.5268	3.96447	5.42077	5.24098												4.17	34.709	7.2466	18.4349	2.35208	13.2297	4.39534	8.86047	3.83581										4.17	41.7338	9.31991	26.857	5.12637	13.5155	4.4249	8.87342	2.72228
		4.2	38.2798	7.64535	26.2538	5.66346	21.1145	3.54424	2.26945	5.37116												4.2	30.2136	8.3641	15.271	3.65235	9.91787	5.83682	7.86751	4.5861										4.2	42.9534	9.34561	27.2645	4.72805	22.7672	6.89807	6.43428	3.23127
		4.23	33.9462	6.90554	17.2946	5.33595	20.9396	6.00175	8.96566	2.7987												4.23	34.496	10.2574	16.9005	4.76002	18.566	4.43917	7.25817	5.02112										4.23	46.4116	9.92707	23.147	4.57869	16.9248	4.89595	14.1187	1.81635
		4.26	33.4143	6.65351	18.9847	4.8033	19.5439	4.39886	7.762	4.21746												4.26	31.4488	7.63106	13.0753	3.35793	17.7498	3.1349	2.17728	3.68195										4.26	39.1528	9.04483	21.4189	5.45675	17.9837	6.17671	10.0521	4.57976
		4.29	32.9438	7.3591	20.9127	4.22671	22.3123	5.345	7.0677	3.39996												4.29	29.8852	10.0418	20.4331	3.50616	15.772	2.22178	4.80613	3.98734										4.29	46.9476	11.9951	18.5115	4.22531	13.7982	3.23637	7.09163	3.30516
		4.32	35.1685	5.48394	24.6796	5.43923	23.3066	3.30747	8.09845	3.8899												4.32	32.238	8.21797	20.0556	2.79185	12.2469	2.00002	10.2595	6.20801										4.32	40.7232	8.01803	20.3271	4.48226	16.2596	3.96899	5.50597	4.49177
		4.35	37.345	7.25538	17.9111	5.17094	20.9447	5.90548	3.64859	5.79924												4.35	30.0518	7.48975	12.9576	5.22141	14.2188	3.28114	4.79571	7.83072										4.35	41.3427	8.33671	18.4914	4.18126	13.7876	3.31189	10.9693	3.68741
		4.38	32.1677	8.48592	18.6765	3.807	22.8667	7.3363	2.0305	7.44117												4.38	30.3647	7.30099	16.2398	3.6548	13.811	3.28768	-0.72427	3.615										4.38	33.9708	8.02327	21.0947	4.77033	14.5012	3.26874	7.74897	3.92435
		4.41	36.0241	10.2419	14.8138	3.41363	23.9554	6.38122	6.9627	2.0856												4.41	27.9178	7.34835	14.661	3.61438	14.1142	2.39842	1.73092	7.74204										4.41	38.2284	9.0169	20.392	4.72145	10.1496	5.35425	6.44146	2.43962
		4.44	36.04	7.97594	18.3547	3.28288	16.9976	3.7073	-0.45769	4.61786												4.44	33.6313	11.3739	10.2447	2.64203	13.0551	2.90352	7.31378	5.15404										4.44	34.579	8.28909	18.6291	4.16138	14.8319	4.02282	1.81338	1.99568
		4.47	31.1181	6.87094	13.3552	5.33046	14.5188	6.42685	1.38654	3.62273												4.47	27.8026	11.1564	8.67793	3.35084	8.98962	2.50589	2.29348	5.61241										4.47	32.9015	8.12528	13.7768	4.86303	15.7156	4.38578	8.42824	4.27189
		4.5	32.2621	8.47974	17.0005	3.01066	20.1842	4.28986	0.73168	3.0217												4.5	29.7365	9.88001	10.0875	3.60934	8.45613	0.89479	-0.7207	2.93884										4.5	32.6553	8.1355	16.0226	4.17833	8.81517	2.69796	6.30577	2.79001
		4.53	29.5474	7.9574	20.2369	3.92466	14.8354	3.15508	2.87694	3.86337												4.53	24.5601	8.44527	13.4211	2.28451	13.2619	3.43505	5.76473	8.74723										4.53	35.6039	7.22461	21.4088	3.61654	17.1461	4.57252	6.66599	3.18596
		4.56	33.8168	6.91001	18.35	4.38633	12.8357	2.15378	6.43563	4.5284												4.56	26.7057	10.3122	12.8444	2.64073	15.4993	4.01352	5.30662	3.72843										4.56	33.816	7.26098	16.3074	4.19642	12.2681	3.71418	7.15548	2.52208
		4.59	26.8439	5.00449	18.5945	3.31191	15.6687	6.92811	2.84789	2.44726												4.59	25.972	6.5961	9.29037	3.63006	8.7713	3.77854	3.85743	4.35886										4.59	33.7426	6.88769	16.6793	3.90099	11.7525	3.31935	5.82682	3.33491
		4.62	25.2665	5.94269	17.8461	3.92142	16.158	2.44804	1.52842	4.27924												4.62	24.2625	8.83015	4.80468	3.19197	13.0355	2.68892	-0.97652	2.71037										4.62	31.1618	7.29979	19.0341	4.92458	8.22096	3.55943	6.70393	3.068
		4.65	26.8644	6.97268	7.9709	4.69364	6.7215	4.8304	2.91126	3.75899												4.65	25.8259	6.73881	13.2571	3.41453	13.978	2.35086	4.92296	4.34355										4.65	33.0134	8.16902	15.8612	3.14541	18.22	5.94921	2.10481	2.50041
		4.68	26.2656	5.4855	21.4871	2.85113	20.4301	6.23476	2.3835	5.75163												4.68	24.6152	9.68425	15.9637	3.28017	9.97452	2.96291	1.08844	4.0981										4.68	29.6893	6.81202	12.9293	3.6617	16.0808	2.97605	4.92388	2.35197
		4.71	22.1441	6.68622	10.9499	3.80079	12.1872	3.72832	1.41116	3.72087												4.71	22.443	5.53489	8.4155	3.15214	15.3807	4.57885	2.99032	2.8725										4.71	29.6368	6.56272	14.9937	3.81842	17.2746	6.75826	6.24667	3.50833
		4.74	21.2373	4.87869	4.08342	5.70433	22.422	12.0604	-2.26283	5.56701												4.74	21.6111	7.86887	10.018	2.59539	12.3311	3.41439	0.34075	5.73475										4.74	27.5347	5.80159	11.3346	3.88492	10.2069	2.60103	5.14996	4.71085
		4.77	23.9574	6.67076	9.62335	4.0872	7.717	5.31221	15.2279	12.9073												4.77	18.7453	7.90734	10.109	3.71705	11.008	3.65438	-2.54632	3.82416										4.77	30.513	6.41719	16.906	3.45006	15.9216	6.18938	11.6055	3.374
		4.8	23.7197	7.44618	13.6156	3.2482	13.4846	4.58526	-0.2775	4.77986												4.8	19.7849	7.03876	12.6167	1.29841	7.79989	3.27637	5.25756	5.125										4.8	27.7111	7.00137	16.0206	3.7642	11.5463	4.69998	4.55603	3.53181
		4.83	25.5425	7.50982	11.7752	3.32879	16.3249	4.89599	6.95025	5.23386												4.83	15.4524	5.06367	4.87113	2.11589	7.15042	3.02531	5.72227	2.8918										4.83	23.4036	6.49555	11.7033	3.21591	10.9301	4.235	5.45276	4.29854
		4.86	25.142	7.80072	16.6127	4.86374	16.9056	4.21704	5.93067	5.40873												4.86	18.796	4.60498	6.61703	2.60937	6.74981	3.43979	1.40652	3.33554										4.86	28.4565	7.30114	11.0412	4.37456	12.8653	6.76528	4.43528	2.5222
		4.89	21.1752	5.69824	7.52715	7.45108	1.13052	4.33805	4.09978	3.97027												4.89	15.1788	7.16353	10.0791	4.38489	12.4968	3.80943	-3.96536	5.81656										4.89	26.0977	6.28206	8.12687	5.0318	6.01583	2.63536	5.25114	1.45197
		4.92	24.0463	7.46974	11.0529	3.87538	-1.70816	4.12	4.82485	4.2375												4.92	14.9482	5.7018	9.48426	2.8734	2.58267	3.69124	10.0401	6.20105										4.92	28.8816	6.71741	15.4632	3.88269	13.8868	7.5225	2.39002	2.25435
		4.95	19.3724	5.0458	7.47009	2.91115	7.08531	2.72378	1.24731	5.02101												4.95	14.8988	3.78991	9.328	6.75831	5.19401	2.63345	-4.64146	4.80288										4.95	22.0781	6.12356	10.6551	3.94678	14.8625	4.95536	3.67195	2.86356
		4.98	18.1296	5.45583	12.283	5.4435	11.8716	3.20332	2.18068	4.43117												4.98	19.2178	6.18714	6.79803	2.99047	6.43687	5.22853	5.07139	2.00888										4.98	25.3899	5.13045	12.528	3.9813	12.644	3.84813	-0.50572	2.16498
		5.01	21.0724	5.49221	9.28413	3.2816	8.36332	6.53688	4.63286	5.19616												5.01	18.2973	7.34085	10.8264	3.57653	7.74753	2.33963	3.14533	2.29198										5.01	25.2321	7.18031	11.9385	4.00388	10.5519	4.6217	4.09804	3.08679
		5.04	14.4856	4.70466	14.3587	3.06729	9.30548	4.35681	2.05044	2.57056												5.04	15.2686	3.94514	8.63847	2.96326	12.809	4.19913	-5.99354	4.28298										5.04	19.9054	3.59951	7.9963	4.14284	6.28751	3.54721	0.52997	2.21523
		5.07	19.1526	6.39679	11.6929	4.36151	7.6086	4.44537	5.81563	3.4304												5.07	18.0427	5.93375	0.70843	3.18817	3.80119	3.43817	1.20026	1.52936										5.07	19.8533	6.08265	10.28	3.95581	9.23988	4.19432	2.81251	2.86639
		5.1	18.539	6.17228	10.9404	4.62266	9.60169	3.54466	-4.25605	5.10272												5.1	14.0421	7.32683	9.75913	2.27169	5.79743	4.77416	0.63419	4.72245										5.1	24.0237	5.49757	13.1893	3.30279	10.1479	4.69675	1.53995	1.53335
		5.13	15.5353	5.478	3.67825	3.07455	12.7667	5.58405	0.30407	2.90709												5.13	14.9753	4.87979	8.99867	2.24091	3.35064	3.48004	2.68694	2.99132										5.13	23.5919	8.95429	9.73106	3.15222	10.9016	4.41659	3.86647	2.89224
		5.16	18.3548	6.37432	13.0895	4.82693	6.92317	2.46497	0.15152	2.96296												5.16	17.3732	6.06344	6.46148	2.23398	5.45926	3.02511	4.38959	4.3093										5.16	19.7287	4.91284	11.6053	3.85933	15.3349	6.53324	0.68683	2.30066
		5.19	21.9819	4.6429	6.90846	4.3513	8.93927	6.90447	-1.71276	4.46178												5.19	12.1995	6.15811	0.74017	3.09666	8.84831	4.714	0.63803	2.61723										5.19	18.2714	4.88831	4.84978	1.92977	11.348	4.25906	1.64887	1.32319
		5.22	14.0474	3.64786	6.99486	3.69067	8.5094	6.0895	10.1184	4.30591												5.22	19.381	7.73408	11.8433	3.74189	9.75108	3.27383	0.85243	2.94712										5.22	19.5325	4.98864	7.79923	2.72299	9.18284	4.5975	0.98846	2.79325
		5.25	17.1968	6.15006	5.24018	4.63445	9.67339	2.32026	7.00971	4.30704												5.25	13.4749	6.91624	3.78364	2.40412	1.48674	3.10714	-3.50387	4.84334										5.25	19.7045	4.93628	6.44942	2.41928	2.27599	3.3991	1.385	1.75203
		5.28	16.5952	6.8691	5.20127	2.82408	-3.53744	5.92719	-4.41657	2.47278												5.28	13.5543	3.92123	6.85323	1.68938	4.61524	2.82609	1.46032	3.26929										5.28	14.998	5.17206	13.4052	4.25642	11.7135	3.30503	-0.03421	2.1492
		5.31	14.4433	4.37744	10.3115	3.47662	0.6808	3.552	2.05246	1.95738												5.31	13.9021	4.18981	5.00893	2.42135	3.92614	2.64583	-2.12555	3.31237										5.31	15.53	4.44293	11.2406	2.79658	8.67069	4.85074	2.546	1.12632
		5.34	13.0602	5.20083	11.3135	3.81539	0.25548	6.28234	-1.32014	3.88243												5.34	16.7246	4.5509	9.26447	3.48275	3.28154	5.19771	0.87986	3.51561										5.34	17.2548	5.11263	10.7663	2.92661	4.20239	1.65082	4.03835	2.56596
		5.37	15.0922	4.4613	11.8767	2.14139	0.51236	3.09643	5.57911	3.62549												5.37	14.4246	3.5565	6.3907	3.52741	3.77844	2.43499	-0.59449	3.14984										5.37	15.7448	4.58208	11.5067	1.85142	4.16339	2.39857	1.14969	3.23956
		5.4	13.993	5.16138	14.3347	6.76682	16.8234	9.14935	-4.23049	2.70705												5.4	8.12938	3.45773	5.49884	2.92262	6.97481	2.61512	3.07363	5.04445										5.4	17.0467	5.29486	10.0337	2.62297	4.45283	2.86717	-0.40562	2.35496
		5.43	11.4591	4.26983	5.80271	2.77471	6.79802	1.8652	-4.38979	4.78914												5.43	14.8649	5.61033	3.96121	3.16349	8.66611	3.18026	-2.49168	3.39651										5.43	16.8839	5.77781	8.54829	2.12753	1.21707	4.20148	4.73574	1.65906
		5.46	18.6167	4.72926	2.47119	3.16281	4.16635	5.5805	1.80151	3.40543												5.46	7.49917	3.00068	3.67955	2.98119	4.91205	3.22428	0.12575	4.0511										5.46	15.4791	4.34086	6.36173	3.20773	9.22517	4.54907	4.8548	3.51584
		5.49	11.6105	4.55699	-2.45098	4.3018	10.5831	2.37612	4.89909	5.48989												5.49	13.4909	4.47602	4.49768	2.98455	0.36536	2.64988	-2.7227	4.60683										5.49	18.8474	3.86987	8.99675	4.00345	11.6547	4.99281	0.90111	2.97545
		5.52	9.62152	2.99882	7.66125	3.56459	4.1569	2.98502	5.14652	1.44428												5.52	11.219	5.01571	4.0345	3.05154	0.72435	4.05126	3.26018	5.23907										5.52	17.8133	4.99415	7.59513	3.24188	3.63071	2.91588	1.15609	2.5019
		5.55	8.83594	5.00289	7.10967	3.01437	4.89137	4.4712	-4.89809	3.59952												5.55	12.9965	5.40208	3.23701	3.22311	5.20125	2.76306	0.30855	3.53684										5.55	15.8359	3.44858	4.78805	3.15334	8.28956	2.22399	-2.61935	1.83528
		5.58	16.8088	4.24556	4.18076	3.56542	11.4824	5.55167	1.58568	5.23706												5.58	11.7294	4.12429	1.02287	2.31036	11.0591	4.07775	0.13476	2.73114										5.58	15.2479	5.6297	2.7176	2.94554	3.96929	2.55549	-3.36661	2.57207
		5.61	11.1497	2.71437	8.21425	3.28284	4.73589	2.39714	-1.62413	2.81454												5.61	12.849	4.81676	1.33913	2.63419	7.14903	2.9043	5.43056	2.92285										5.61	17.6865	6.06437	8.22228	4.58301	6.77352	4.29406	4.82687	2.52382
		5.64	12.9874	3.95743	3.17267	3.84506	8.16499	5.56852	-6.70305	5.92241												5.64	8.88659	3.76742	3.77625	2.82003	1.30921	3.48422	-0.90313	3.353										5.64	13.0959	3.43362	5.94956	2.26833	3.20073	1.77847	3.69801	2.91898
		5.67	12.8987	4.49224	6.62215	4.36014	3.61262	3.17425	-0.27576	2.01298												5.67	11.6389	2.29978	4.83231	1.9616	2.03002	3.21514	1.72186	3.31202										5.67	13.2209	4.06766	1.46065	3.26465	3.47761	3.10762	1.69204	3.73372
		5.7	11.5546	3.8275	4.71872	4.56137	8.83582	4.56633	2.87749	5.58496												5.7	13.8297	6.4806	2.4575	2.97203	5.32963	4.3389	-2.92967	4.05125										5.7	18.6129	6.60037	3.9475	2.34989	5.54523	2.13262	-0.21059	2.64583
		5.73	8.11658	5.36016	-2.53657	2.27885	-0.0616	3.08418	0.08697	3.82652												5.73	12.3641	4.76635	6.66312	1.88858	3.85298	3.36965	-6.24208	2.5373										5.73	13.4201	5.47914	5.23286	1.96791	6.38931	5.02842	2.56111	2.53542
		5.76	12.1013	3.71783	3.26747	3.42559	8.8751	4.14645	1.89378	1.31979												5.76	10.0156	4.74133	1.02476	3.28613	9.42802	4.54228	8.16254	3.344										5.76	11.9933	4.78514	4.31102	2.85539	8.72578	5.40182	3.6731	2.6803
		5.79	5.79363	2.32029	6.09587	4.4453	6.8603	3.2214	-0.08726	5.66246												5.79	4.4667	2.80908	4.07582	4.33623	5.05703	1.57553	0.79582	3.6917										5.79	12.7221	4.49777	7.56175	2.41815	5.02991	3.33492	-1.3542	3.52131
		5.82	9.56342	4.95224	2.24978	3.24836	4.75601	3.09411	-1.54639	2.65928												5.82	5.07421	1.94423	7.84619	3.47155	3.65624	3.06119	-1.26587	7.04424										5.82	14.3216	3.58396	4.08767	2.51762	2.53738	3.13842	1.94789	1.51566
		5.85	8.7974	4.53621	3.34807	5.0241	7.38047	3.72985	-0.10642	5.32348												5.85	5.90118	2.25963	5.87578	2.83524	-0.19957	1.66434	-0.02623	4.3595										5.85	10.1466	4.25264	3.52557	2.40548	-1.58792	1.99191	0.47794	3.02277
		5.88	8.52688	4.83974	3.01784	3.35261	0.79123	4.4065	0.45018	3.73205												5.88	4.68611	3.49943	3.52583	3.84039	4.79138	2.61891	3.25123	3.1831										5.88	12.7047	4.09812	3.06882	2.43057	6.95122	1.73053	-1.90719	3.03188
		5.91	4.60312	2.40344	5.31935	3.53145	1.87717	2.54537	0.36824	2.60929												5.91	11.9041	4.05871	3.06355	2.04989	4.579	3.62217	-3.33504	3.77021										5.91	14.8395	4.8412	3.90563	2.03008	3.8119	3.482	-2.25523	3.0514
		5.94	6.49986	2.07841	-1.04401	1.5652	1.67026	4.43981	-0.08795	3.7131												5.94	11.067	4.95167	5.43915	3.07647	0.11413	3.44573	-0.63098	3.72637										5.94	13.2784	4.26722	4.2686	3.37765	4.59088	3.59619	-0.58986	2.96553
		5.97	11.2406	4.01689	2.92223	2.75618	10.1609	3.52177	-2.87854	4.30185												5.97	7.48691	3.15482	3.94445	2.5567	0.48715	3.521	6.88108	3.49276										5.97	10.0773	3.9587	3.42655	2.45217	2.93328	2.10367	2.43503	2.14244
		6	11.1883	4.1872	3.97074	1.93143	8.64635	6.58187	-4.0133	2.79301												6	10.6895	3.08837	-1.57605	2.33136	4.31287	2.58346	2.99384	2.80718										6	7.67271	4.24174	4.68521	2.1461	6.60818	3.88834	1.3156	3.40152
		6.03	9.96513	3.63229	0.47336	3.23368	6.70083	3.50027	-1.1045	5.99004												6.03	7.43352	2.52377	6.23124	3.58039	4.30223	1.52726	-0.98555	4.45177										6.03	12.5563	5.53312	6.2657	2.86451	1.61276	1.78952	-2.23443	1.84803
		6.06	5.53541	3.64338	0.22267	3.22801	0.38006	3.19101	1.38138	3.937												6.06	11.7964	3.71747	6.1436	1.65698	1.75377	2.29391	-5.39915	5.11487										6.06	12.1355	3.55913	3.26388	1.76989	2.8145	1.35714	4.69029	2.61211
		6.09	8.64186	3.93415	-0.39896	1.92243	11.7628	4.8526	-4.48009	1.60859												6.09	4.47061	2.36259	3.14687	3.15112	3.0819	3.25584	-5.12204	5.22906										6.09	9.73362	3.89525	7.98743	3.29221	6.41968	5.7393	1.02577	3.17215
		6.12	6.71116	4.22192	1.70151	4.21299	2.30447	3.11638	-2.31169	2.89441												6.12	10.5532	5.32586	3.48455	2.61465	4.31579	1.78386	5.479	3.24568										6.12	14.3274	3.93654	3.56146	1.95204	7.11622	6.19938	-2.09157	1.30483
		6.15	12.4346	2.31555	-2.00575	2.68543	-0.41371	3.32597	-9.18556	4.44244												6.15	7.07148	3.07628	3.73981	2.78459	3.33734	3.30911	-3.78686	3.11664										6.15	12.5011	3.15619	6.20523	3.30616	5.45892	3.71042	-0.46407	1.85313
		6.18	9.01059	4.69851	4.78831	2.78087	2.44321	4.7734	0.11314	3.04397												6.18	8.39795	3.42813	3.76051	3.42197	1.32209	2.59719	1.16165	1.9355										6.18	11.1519	3.84511	2.75807	2.38456	3.38265	4.3972	-5.17251	1.8469
		6.21	5.02704	2.1427	5.47397	2.91766	4.80689	3.85107	-4.72684	1.736												6.21	8.70836	3.02147	1.67448	4.34702	3.14916	3.69157	-3.86991	2.16577										6.21	9.4542	3.61871	3.65493	1.55517	5.13093	5.303	-1.2145	1.95849
		6.24	7.0691	3.0532	-1.31527	3.20916	2.67159	2.52451	1.58367	4.63836												6.24	4.79291	4.71377	0.29063	2.8407	1.52927	1.69121	1.39624	8.37125										6.24	12.2125	3.72005	1.52866	4.30311	-1.37607	2.66997	-1.62666	3.20395
		6.27	7.12808	3.56584	2.36946	3.94797	2.32448	3.7358	-1.19268	4.13563												6.27	3.9248	3.22257	3.93032	3.56358	3.26467	2.41274	2.68217	2.07782										6.27	10.9467	3.63586	1.28187	3.19977	0.3343	1.9375	1.20945	2.15681
		6.3	6.59488	3.6496	5.49786	4.268	8.16338	5.27791	2.43704	3.81254												6.3	3.41536	2.64636	6.24511	3.95334	-3.73059	3.71904	0.26823	3.63583										6.3	10.0929	3.35694	2.8141	2.50613	2.78176	2.89118	0.52038	3.58623
		6.33	8.13152	3.1964	5.87748	4.01223	4.90436	1.83698	0.75502	3.34488												6.33	12.6303	4.17244	1.28707	2.75045	0.08395	2.73388	-0.82277	4.41906										6.33	11.7022	4.33682	-2.49228	2.24061	6.2489	7.81048	-0.40299	2.46068
		6.36	7.69017	3.55411	-3.40148	3.87985	2.06347	3.66262	0.07025	2.40168												6.36	6.12591	3.89738	-0.26524	2.84125	3.02019	3.81912	5.79574	3.50012										6.36	9.54922	4.25015	3.72265	3.96906	0.47176	2.95937	0.65445	1.42748
		6.39	8.46239	4.7575	-0.82773	3.10869	-3.67649	4.09272	-3.56865	4.40786												6.39	7.01204	4.43362	4.51677	2.82748	4.93102	4.32775	2.53509	8.48129										6.39	9.37024	3.64624	1.18734	2.55178	1.54152	3.02199	-2.74788	2.0315
		6.42	7.76855	3.49262	5.74675	2.96674	1.7034	1.9294	-5.53467	6.68876												6.42	6.38116	2.57016	-0.16944	3.49637	15.6566	9.66998	0.87108	5.2375										6.42	10.0086	3.35094	1.88313	1.71349	0.17385	2.72944	-2.93555	2.14853
		6.45	6.72056	3.41681	1.87387	3.07178	3.73924	1.70276	-6.12253	3.76474												6.45	3.88671	2.98136	5.59828	2.7284	-2.46866	3.53269	-0.24452	5.10741										6.45	6.97961	3.15996	3.32085	3.64407	-0.1647	1.43321	1.24124	3.63474
		6.48	4.15886	3.45723	-1.78094	2.43744	-4.39507	2.51148	1.39692	2.64606												6.48	5.73537	3.45503	6.85645	2.5558	7.83439	3.76509	0.36666	2.19328										6.48	6.19768	2.84256	4.49122	1.93564	4.01695	3.68513	2.80859	2.54644
		6.51	7.21648	4.20579	-1.07653	2.33335	4.21964	3.45028	-7.70487	4.51769												6.51	9.25071	3.6821	0.43812	2.76979	5.11712	2.86908	-3.57313	3.27739										6.51	7.13296	4.07878	3.69338	2.64819	6.93112	2.48971	2.44364	2.51667
		6.54	4.8195	3.04147	4.33532	1.82647	7.14787	4.55476	-2.47234	4.69484												6.54	7.13165	3.3015	5.15746	3.01378	-0.93588	3.34028	8.0093	5.76544										6.54	7.85251	2.86124	3.88111	2.80618	3.40543	3.28758	-1.2638	3.90424
		6.57	6.13185	3.02685	2.07371	4.55357	2.05779	4.6908	-0.26867	2.68741												6.57	6.74433	3.18469	2.9587	3.15547	4.76508	1.938	5.51259	5.60865										6.57	10.3545	3.65436	3.31421	4.3353	1.57045	2.84107	3.43538	3.95572
		6.6	2.68026	2.98931	1.15414	2.4823	8.40353	4.53346	-4.61284	5.2048												6.6	9.2608	5.16576	4.1831	3.54719	-3.90792	2.01893	1.02198	6.81078										6.6	6.11058	3.47219	3.34139	2.33388	-1.19158	3.31225	2.99417	1.49286
		6.63	10.3834	4.54072	4.07906	3.19549	6.36484	2.55144	1.62902	4.09808												6.63	5.7859	3.43051	-1.84331	2.57986	-0.47253	3.00404	3.0116	5.33797										6.63	9.54664	4.41106	2.17323	3.479	2.44825	2.61963	-2.20128	2.23908
		6.66	-0.26016	2.60115	2.83591	4.57293	-0.22506	2.20668	-2.59104	5.35963												6.66	4.60606	3.49695	-0.32397	3.29061	2.20031	3.20043	-6.83493	4.56596										6.66	3.98423	3.49164	3.81945	2.91051	0.72452	2.22014	2.33874	2.70896
		6.69	2.24035	2.27107	-0.42158	3.47447	0.42635	2.94571	0.59223	3.26304												6.69	9.53097	4.17381	-0.60158	2.74738	3.67126	2.27083	2.63656	5.01908										6.69	6.2481	4.42217	1.71884	2.91511	-1.94682	3.89225	0.05879	2.9964
		6.72	6.51098	2.08102	-1.31975	3.76061	-4.58158	3.35971	-2.71806	3.12177												6.72	5.80283	2.16197	-3.17609	3.82997	5.70674	3.1915	-0.66846	3.31131										6.72	7.83369	2.87974	1.14096	1.76458	3.95879	2.92395	-0.72103	3.45938
		6.75	7.047	3.55355	-1.72851	2.34336	-0.59365	3.69511	-4.21979	2.71694												6.75	4.14988	3.2747	0.27275	3.20949	7.58012	5.48276	5.50804	5.83503										6.75	8.61425	3.83136	3.95823	3.28256	-1.00325	3.16323	-1.77448	2.79318
		6.78	5.86818	2.2309	0.93743	2.09234	0.14615	2.89948	0.57575	2.89636												6.78	3.61114	3.23085	5.37889	2.48443	3.99169	1.9648	3.18903	3.12949										6.78	9.86679	4.27126	1.06381	3.36603	3.35159	2.14285	-2.05752	1.8421
		6.81	5.51866	3.36908	0.86156	2.27546	-2.28308	3.49208	2.78189	2.85338												6.81	3.73921	3.62632	3.15902	2.63922	-0.29924	2.16944	2.75385	7.59852										6.81	8.95196	4.07812	4.10586	2.10106	4.32119	2.52125	-2.95997	2.92414
		6.84	3.84428	2.65916	-0.52146	2.90852	1.86177	1.34338	-2.94465	2.65296												6.84	6.26616	1.91706	2.07845	2.8722	0.02359	3.4871	4.37489	4.80738										6.84	8.8812	4.82187	7.03507	4.17743	1.88626	2.18217	0.65859	2.99393
		6.87	5.52246	2.53037	0.77577	5.59779	9.30429	9.25493	-1.42314	4.09286												6.87	6.52466	3.29982	4.59505	2.92336	2.68041	1.63538	2.97323	2.59764										6.87	5.78037	2.35212	3.05387	2.43011	7.63478	2.09167	1.94378	2.97857
		6.9	4.52942	2.74564	-2.8707	3.81489	0.45365	3.57978	0.89713	3.78445												6.9	3.59359	2.30231	2.70343	3.38853	-1.70889	2.14925	6.56412	7.60938										6.9	6.20081	4.07752	7.40866	2.96694	-2.33445	3.9637	-3.46167	1.52371
		6.93	4.68396	2.78466	-1.48069	3.45834	10.4937	7.96266	1.79241	4.09268												6.93	0.60403	2.75239	2.57307	2.81295	-0.20339	3.53924	-4.86603	3.19908										6.93	5.47143	4.63764	5.50905	2.65422	-3.04693	2.70496	-1.61553	2.205
		6.96	8.44774	3.87321	1.07626	2.89685	-1.61805	4.46646	0.99344	3.30118												6.96	5.48467	2.18467	6.8975	4.86808	-6.52715	2.90057	-5.16906	2.97262										6.96	5.10808	3.63437	5.72229	2.44018	-4.08411	3.51242	1.28693	1.74753
		6.99	2.91984	2.58306	1.48483	3.50641	2.62503	4.93991	4.98952	2.8107												6.99	4.02241	3.57455	-5.84868	2.38035	-2.26449	2.78918	-4.10456	3.12411										6.99	5.98776	3.58478	1.76293	1.96613	4.17581	2.67077	-3.38153	2.41158
		7.02	5.17163	2.49638	7.50737	4.89163	4.25121	3.04337	4.05101	4.55939												7.02	2.47104	3.63176	2.24798	2.70311	1.46052	2.90007	-2.28812	3.64402										7.02	5.65335	3.86289	1.11527	2.53515	3.74062	1.55124	-0.07274	2.98236
		7.05	3.56376	3.85529	-1.58083	1.38019	0.93572	3.54111	-7.63421	2.12795												7.05	7.75913	3.53799	0.79883	3.50245	-0.82711	2.31292	2.63206	4.39468										7.05	6.57492	3.63029	0.53106	1.90797	-1.61771	1.67102	0.00928	1.53755
		7.08	1.56526	3.07468	-1.26304	3.63489	2.28797	2.7257	2.01322	1.68733												7.08	3.61399	2.11916	0.25199	3.05711	0.28585	1.83913	5.00453	8.06152										7.08	4.07391	3.35508	0.01691	3.74375	0.06866	1.77246	2.7719	3.84413
		7.11	5.23126	3.59373	-1.83415	1.87679	-10.072	3.81889	-3.23005	4.57204												7.11	0.60504	1.05753	0.06414	2.3747	2.01351	2.72257	7.56925	3.5743										7.11	6.58905	4.67141	2.15268	1.65685	0.01783	1.37154	-1.64657	2.20789
		7.14	5.056	3.35043	-1.34311	3.65398	-2.33532	3.01833	-5.16365	3.81175												7.14	3.36762	2.67715	-0.69257	1.93844	4.83182	2.17132	3.23448	4.00585										7.14	5.06884	3.38143	1.26729	1.53965	1.24139	1.44059	-4.25779	1.59849
		7.17	0.01293	1.58479	2.44529	2.94532	-0.95815	4.70096	-1.076	2.3953												7.17	2.11927	2.16396	1.00243	2.52411	-1.86479	3.25247	-3.419	3.78768										7.17	8.17318	3.77685	2.48663	3.03957	6.44503	4.7308	0.58526	1.88566
		7.2	1.91553	1.70052	-1.38875	4.94719	-0.84151	3.66232	0.85326	2.9974												7.2	5.50639	2.89723	-2.7223	2.71052	-3.95705	2.39603	-0.43927	2.74278										7.2	4.05481	3.92495	0.05349	1.83909	6.20978	2.55814	-6.79377	1.77208
		7.23	-0.50117	3.54179	3.02097	1.60848	-1.25705	1.4564	-7.17452	4.74215												7.23	2.26163	2.29473	5.94345	3.47506	-0.01659	3.16121	-0.57711	3.1408										7.23	4.50838	3.15103	-1.67877	3.33975	-1.79058	3.85163	0.74305	3.5026
		7.26	1.62487	2.96974	-0.63822	2.6627	-3.59107	3.79369	-5.36237	1.7955												7.26	2.36155	2.67447	-1.62335	1.86092	-7.04441	3.93461	7.7071	5.8585										7.26	5.02682	3.83128	-1.42905	2.23521	0.2314	2.92697	-1.56364	3.37211
		7.29	4.69394	2.80182	0.3819	2.46285	-0.00856	5.13635	2.94108	6.09998												7.29	1.88547	3.01041	3.58578	3.69982	2.3263	3.17376	-1.51002	3.68592										7.29	7.90376	4.04632	1.89042	2.67785	2.22944	1.5686	-2.27793	2.17373
		7.32	1.1923	4.1548	-1.2531	3.00125	-1.98364	5.84749	-3.12653	3.51203												7.32	1.32086	2.69604	-0.43293	2.61475	0.04089	2.17174	7.30222	5.00524										7.32	5.08795	3.3967	-0.97454	2.1695	-1.38653	2.73435	2.21442	2.98495
		7.35	7.31829	4.67386	5.70158	3.98951	4.17586	2.2457	-1.68322	6.42056												7.35	3.56327	1.88436	-1.92018	1.65082	4.21321	4.13097	1.02469	1.79939										7.35	3.2136	3.70424	4.19898	2.10757	-0.82966	4.16968	2.69737	2.93564
		7.38	4.15839	5.04296	4.82348	2.505	-0.73318	4.8969	-0.49071	3.15758												7.38	3.24185	2.45579	0.01538	2.93896	10.3504	11.4474	-3.80962	4.61638										7.38	3.12555	3.31358	0.32068	2.13445	0.95715	3.69583	-2.39597	2.8088
		7.41	2.91457	4.48211	-1.19306	3.76144	-8.19257	3.81121	-1.54533	2.46383												7.41	3.99823	2.80494	2.26114	2.68489	2.86457	5.37763	0.89444	3.57724										7.41	3.6394	4.22058	1.50813	1.67493	9.38917	4.0062	0.586	2.88754
		7.44	5.16372	2.78938	-3.25687	2.81104	2.16122	1.5925	0.52129	2.54486												7.44	1.5665	2.58672	1.32943	3.5141	2.32647	2.1302	1.76254	4.84152										7.44	5.6973	3.32246	3.86105	3.30247	6.27239	2.74451	-2.74358	2.87515
		7.47	2.52723	2.70514	-6.43669	2.89339	1.32216	2.27731	-0.11468	2.8652												7.47	-0.1213	1.80907	3.66848	2.2658	5.31652	4.26556	7.29961	4.9547										7.47	8.13558	3.6912	2.21579	3.50755	0.94486	2.06116	0.46261	2.66845
		7.5	-0.06932	2.34015	1.01757	3.27054	1.02332	1.61204	-2.25678	2.72507												7.5	-1.13482	2.10308	-1.15161	3.74872	3.65791	1.93502	8.53448	5.59494										7.5	6.29346	4.0494	1.82225	4.0704	1.29136	2.63005	2.49164	3.34588
		7.53	-0.27294	3.78668	0.57868	3.0072	-4.12355	5.59725	-5.79084	1.73678												7.53	7.92295	3.70669	6.05937	3.17633	1.18043	2.84072	1.09791	3.26969										7.53	6.44729	3.49272	4.50403	2.25527	4.07214	4.05935	-4.24602	3.28961
		7.56	2.35135	4.12579	-2.15556	2.96533	-6.51416	6.23361	2.14528	2.88031												7.56	3.10044	3.36065	0.5121	1.46153	-0.98872	2.80524	0.53726	4.49016										7.56	6.61256	3.66164	0.69976	2.58337	-4.7552	4.47293	-1.76633	2.95365
		7.59	2.90514	2.54159	-2.33924	2.44816	-1.473	4.50441	-3.31947	1.83598												7.59	5.345	2.20294	-1.60594	3.29485	0.30059	2.65423	-2.05971	1.78212										7.59	4.21799	3.84251	0.7415	2.67596	-0.1017	3.08567	0.79476	1.72138
		7.62	-2.34214	2.4699	7.66285	3.65251	-2.82832	3.58935	1.69638	3.95216												7.62	1.39426	1.5299	-0.70495	2.33076	4.37173	2.47018	-3.76162	2.73121										7.62	3.70825	3.85169	3.48758	1.91003	5.76005	3.91712	2.56671	2.37797
		7.65	2.74282	2.74914	3.97613	2.44169	5.00429	2.20988	7.26632	4.67887												7.65	2.18662	2.8895	-2.46671	3.30069	-0.40261	2.80267	-2.45582	3.84033										7.65	2.19327	3.30244	5.38129	4.91663	-2.95339	5.42198	-3.2916	2.81291
		7.68	-1.93705	2.60245	-0.8647	2.55713	6.44689	5.99629	0.15498	4.19595												7.68	-0.1173	2.34044	-2.48407	3.77667	3.34939	3.65732	4.13566	5.26562										7.68	3.35805	4.31008	2.75181	3.83864	0.69007	2.98183	-3.62914	1.62598
		7.71	2.57571	1.44307	-4.50097	3.83812	1.61341	2.42382	-6.33243	2.25274												7.71	0.41221	1.91546	-2.94924	1.87386	-4.90213	2.78103	-1.33035	3.71778										7.71	9.74106	4.45525	3.6458	2.57976	-0.35586	4.47547	-1.08184	2.89269
		7.74	2.41973	2.3514	-1.50876	2.89237	3.67192	3.04764	1.52719	3.84798												7.74	3.52509	2.96046	3.19389	2.80313	4.14513	4.16301	-3.2793	4.01194										7.74	3.32783	2.80178	-1.18593	2.36409	5.16397	5.21521	-1.01002	2.24106
		7.77	8.95882	6.16927	-1.22603	4.9519	0.50907	2.09135	-3.96249	2.46799												7.77	5.7208	3.02223	1.54871	3.35018	-2.34599	2.35319	-2.75765	5.30382										7.77	4.2915	3.10232	1.44687	1.84052	2.95925	4.85059	-0.3914	2.00434
		7.8	8.82734	5.41214	-9.36007	2.15236	-1.50241	3.37247	-1.67126	4.58125												7.8	3.53825	2.30978	-1.17378	4.58099	-0.18275	1.67536	-4.67431	3.03801										7.8	4.97683	3.08325	2.95689	1.63895	-0.79375	1.91575	-1.99229	3.45691
		7.83	1.56551	3.14835	-6.86726	3.16673	-5.36992	5.95152	-3.57478	2.70891												7.83	0.91163	2.17552	-1.453	3.29369	-3.38637	2.86531	-0.97994	3.37483										7.83	4.99174	3.60713	-0.42088	1.77995	2.84738	4.38368	-2.02786	2.31802
		7.86	3.37872	1.95702	2.78034	2.18974	-0.14556	4.96152	-6.3744	2.49739												7.86	-2.59231	2.69938	1.49331	1.96765	0.36858	3.64681	1.93979	2.10953										7.86	7.58188	3.79235	1.76719	1.85659	-0.40609	2.09252	-5.28311	2.87618
		7.89	3.44679	3.95723	-2.68443	3.3486	-2.47353	1.7906	-4.65528	3.87558												7.89	0.07448	1.53867	-0.36256	2.60123	1.41026	4.03555	1.88052	2.04694										7.89	6.04286	3.32637	1.69545	2.08033	-2.61977	3.34452	1.51088	3.03048
		7.92	-0.44237	2.75737	-6.19378	3.30818	-3.792	3.864	-4.91395	1.97996												7.92	-0.42927	2.55298	2.07429	2.75749	-4.62492	2.36955	3.09732	3.91008										7.92	5.92145	3.7599	1.26106	1.67953	5.63099	3.89134	2.17378	3.0866
		7.95	4.77532	3.43814	-4.8841	3.48737	-6.47327	2.54549	-3.45067	2.01693												7.95	1.48298	3.94874	1.63197	3.12263	1.49496	3.46403	6.43586	2.51177										7.95	5.95445	3.13127	3.15982	3.11333	-2.08	3.59366	-0.45906	2.99232
		7.98	5.0265	2.76069	-0.37569	3.51519	-6.10437	4.63092	3.75195	3.34336												7.98	0.56002	2.92167	0.08532	1.72125	-3.03499	2.33468	4.59818	7.47237										7.98	1.26322	3.4907	2.26717	2.40862	4.23229	3.09967	-0.95155	3.42277
		8.01	5.35807	2.18954	-5.9697	4.52633	-2.60007	5.31696	1.78417	2.4622												8.01	0.13813	2.70707	0.34325	2.41972	-2.0675	3.33198	0.06722	4.06206										8.01	5.70796	3.83614	1.0781	2.28723	6.3697	7.31865	2.89579	3.15004
		8.04	0.04597	3.30148	-2.2628	3.18545	0.84247	5.01282	0.84469	1.88163												8.04	-4.40357	2.68058	1.80183	2.44314	6.06991	3.18548	-3.72977	4.52751										8.04	3.83241	2.94881	-0.74901	1.58536	2.70771	3.30263	-2.91884	1.99416
		8.07	3.78326	2.51151	4.86157	3.73414	1.00465	1.93085	2.07135	1.8551												8.07	4.95923	2.22283	1.53464	2.20525	-1.25569	3.31584	3.53545	5.38978										8.07	4.32599	3.06688	3.5485	2.2671	3.16644	2.78899	-3.79634	2.86186
		8.1	3.60168	3.55031	-1.54234	3.28357	3.09499	4.78001	3.81932	6.39316												8.1	-1.34249	2.75595	1.79923	2.89191	3.0339	3.42642	-3.00853	7.28704										8.1	4.7141	2.32219	2.81499	1.8701	3.09069	1.79496	0.62747	1.04977
		8.13	4.02809	2.37465	-0.02158	1.79932	0.72613	2.18347	-2.49525	2.69197												8.13	0.57339	2.97051	1.39023	3.46715	5.29416	3.08979	-0.69021	5.28936										8.13	1.1189	3.29287	4.19646	2.11069	4.27594	2.72119	-5.04759	2.38163
		8.16	0.28548	3.07404	-2.15738	2.85894	-5.3341	4.19634	2.78037	3.36156												8.16	0.37139	3.76364	1.53842	1.35822	2.92949	4.02157	6.0997	5.2113										8.16	5.96681	4.00882	5.27831	3.8658	0.50393	3.35655	0.75696	1.74964
		8.19	3.79621	2.856	0.81006	3.07573	1.30858	2.41548	0.96828	5.07221												8.19	-1.00709	2.72734	-2.25636	2.52142	-1.81181	2.83964	2.83105	2.01408										8.19	0.22918	3.06479	-0.18418	1.85093	3.28984	2.39732	3.03619	4.20395
		8.22	3.4043	2.58497	-3.09002	2.22908	-0.66383	4.49188	1.64912	2.3049												8.22	-0.58114	2.96346	1.87945	5.26129	0.48416	2.90613	0.89158	2.83638										8.22	2.06566	3.15432	5.30171	4.14994	0.90753	3.43939	2.18907	3.57567
		8.25	1.90457	2.51791	-1.4694	2.39582	-7.98378	3.99704	1.30924	2.4211												8.25	-6.40329	2.62871	-1.33305	3.45626	9.60274	4.2164	-0.43332	4.03305										8.25	1.39804	3.35224	0.30921	0.96676	0.36374	3.3447	-2.73036	1.73037
		8.28	3.88575	2.65278	-2.9407	2.62681	-3.0375	4.33463	5.18651	6.04911												8.28	-1.87628	1.68198	-2.36696	3.05449	1.96055	2.53676	0.59255	6.17092										8.28	4.20603	4.07791	-1.69488	2.03352	-0.19717	3.23906	-4.11272	2.94723
		8.31	1.20256	2.42981	-6.57018	2.44708	-7.54322	3.55264	-1.43899	4.24098												8.31	-1.42313	3.35173	1.30562	1.51271	1.00503	2.85887	4.991	3.31855										8.31	3.80768	3.25447	1.35521	2.27109	-0.47361	3.35112	-5.41595	2.60284
		8.34	-0.88403	2.40579	3.36361	2.69971	-7.59875	4.63201	-2.26527	3.64693												8.34	-2.16463	2.75929	-1.64304	2.59318	2.85247	5.84787	6.80048	3.5191										8.34	4.98471	3.04633	-3.25037	2.24467	-3.59731	3.61569	-2.03967	2.76279
		8.37	-1.3016	2.75904	0.18756	3.12264	0.71706	4.72549	-3.59819	2.33979												8.37	0.97528	2.40955	4.01489	2.37669	2.41894	2.01922	6.96046	3.94553										8.37	0.50361	1.99075	5.56294	3.25158	2.23199	1.91082	0.2667	1.7058
		8.4	2.9088	2.0106	-0.11815	5.21506	5.66581	4.96432	2.16635	3.64387												8.4	-0.23288	2.94475	-0.40852	2.22739	3.06033	3.12723	4.44689	3.827										8.4	1.47827	2.77353	0.30773	2.16324	-0.59957	2.91112	-2.6802	3.4468
		8.43	-0.39374	2.68085	2.17964	1.78377	-0.55487	4.02145	1.98175	5.24066												8.43	-1.20769	3.73465	0.42644	1.37013	0.02498	2.60693	0.07814	2.46903										8.43	0.85731	2.36112	0.94856	2.50982	0.81017	4.87324	-0.99203	2.78121
		8.46	-0.27777	0.96211	-2.67282	3.71459	-3.026	2.80219	7.61378	5.61439												8.46	-1.54965	2.84291	-3.78218	1.89241	6.2366	3.95747	-2.99421	4.27867										8.46	1.23265	2.70448	2.43285	2.78727	-2.14174	3.08113	-3.03822	1.99957
		8.49	-1.65742	1.61958	0.85508	2.6695	-2.23865	2.84063	-2.82677	2.96816												8.49	-0.57164	3.19517	4.4067	3.06045	5.90612	3.31759	2.47594	3.84549										8.49	3.01095	2.42518	0.06498	1.91892	2.68039	3.12707	-3.1052	2.22626
		8.52	1.32148	3.67476	-1.39734	1.96292	7.58515	3.38274	3.07765	1.94317												8.52	1.28075	3.28659	-0.11785	2.43219	3.02228	2.2657	0.06253	1.42703										8.52	0.70868	2.08448	-1.12063	2.47023	2.70558	4.55552	-4.32771	1.91049
		8.55	7.38203	3.26707	-3.0974	3.11405	-10.2794	3.31035	4.02605	3.85446												8.55	-1.98704	2.5611	1.15459	1.57567	1.80129	3.22347	1.81272	3.37811										8.55	1.77638	3.73062	-0.07118	2.38294	4.00923	4.16574	-3.54292	1.83625
		8.58	4.10229	1.8774	1.29459	2.36691	1.9665	4.64328	-5.27643	4.07313												8.58	-1.3834	2.80027	2.07437	1.65794	-1.24217	2.06662	4.29956	5.51474										8.58	2.91383	3.21233	-0.71855	1.88714	-0.16757	1.04074	-5.75109	2.40971
		8.61	0.61011	2.45782	-0.10669	2.42278	-3.29777	4.62991	0.72822	5.34883												8.61	-0.49269	3.48839	-0.62539	2.21852	3.79782	1.90518	5.8578	4.7759										8.61	4.20011	2.41191	1.59621	3.80224	4.86494	2.38971	-3.02969	1.98124
		8.64	3.93806	2.49699	0.28566	3.73389	-8.25042	3.90467	-0.88222	2.40615												8.64	-0.50228	3.7313	5.06352	3.41462	5.90981	2.23463	-0.59678	4.64756										8.64	1.41444	3.81561	2.63413	3.79909	3.70846	2.78832	-0.77447	1.1477
		8.67	0.63947	2.64966	2.42515	3.89127	-3.47157	4.02136	4.6968	3.59438												8.67	-5.3255	3.10334	4.89268	3.96999	-1.43921	4.5472	-6.32506	3.62396										8.67	2.9959	3.26039	1.53265	1.36498	3.15541	1.66382	0.89965	2.08375
		8.7	0.24296	2.03973	-2.37197	3.16066	-9.10335	3.94524	-1.80769	2.88311												8.7	-2.6527	2.57485	-1.58836	3.39904	0.41118	3.67309	-0.60065	4.50517										8.7	2.86772	3.23454	-0.32778	1.94997	3.09152	2.16446	1.52015	3.03015
		8.73	0.08793	2.02438	2.18288	4.13047	7.48371	5.83487	1.4664	3.56234												8.73	0.58628	3.68988	-1.92095	2.52429	-5.34884	2.95915	0.61241	4.36824										8.73	-0.52016	2.7748	-0.69202	3.71223	3.57981	3.40747	-0.7199	2.41325
		8.76	0.62497	2.45979	2.51147	2.82831	2.53065	5.35836	-2.64036	3.9923												8.76	-3.03022	2.43871	2.02095	2.34169	7.40707	3.1707	-2.82962	5.8185										8.76	1.53602	3.05367	1.29623	2.53973	4.94287	2.03537	-0.1775	2.3037
		8.79	-0.44694	2.11457	-1.15621	1.92812	-6.58434	3.46864	7.17487	4.38534												8.79	-1.91268	2.44049	3.00814	2.98052	0.27695	2.97875	8.89341	4.50085										8.79	-0.52379	3.00851	6.70546	2.18388	-1.21385	3.6799	0.39608	2.69745
		8.82	1.88226	3.3728	-2.14666	3.67883	-5.95564	1.86504	-2.64902	2.16755												8.82	-0.12406	4.82229	-0.43184	2.08591	4.26324	4.28691	-2.37713	2.53129										8.82	1.58954	2.64114	0.88273	2.16806	0.38838	2.38329	-4.25241	4.11211
		8.85	0.72135	1.76176	0.76516	2.48406	2.0646	6.60447	-1.12621	2.24863												8.85	-0.90485	3.47847	2.74674	2.44949	4.45443	3.17912	2.30344	3.77879										8.85	3.48162	3.14258	0.61496	3.38496	-2.02888	1.91898	-0.25515	2.68271
		8.88	-1.1654	3.27266	-5.53151	3.68604	-5.17925	2.48755	-0.66493	2.68935												8.88	-2.71833	2.42933	5.43257	1.89521	2.30517	1.58571	3.65423	3.59569										8.88	3.36262	2.41102	3.7697	2.80769	0.94609	1.83884	1.91539	3.98008
		8.91	0.27675	2.28502	2.22666	2.12413	-1.0405	2.9093	3.22329	5.3692												8.91	-1.49115	4.8038	-0.95524	3.04122	8.05145	2.6432	3.53576	3.18744										8.91	-0.43772	2.72903	-3.67348	2.05212	0.02096	1.40354	-3.37924	1.78998
		8.94	-2.21107	2.04757	-3.52094	2.45989	-3.52254	2.83301	-0.76759	3.60022												8.94	2.01329	3.25815	1.92741	3.1231	3.3147	2.16519	5.65337	8.73566										8.94	5.43884	2.79942	2.31683	2.59559	-2.02274	2.75825	1.64646	2.84916
		8.97	-2.26593	1.83883	1.3561	3.26401	-6.29459	5.57784	-5.22943	1.70695												8.97	2.15586	3.71563	5.79112	2.30253	11.6056	4.44875	10.5478	5.99727										8.97	2.19898	2.91645	4.68303	1.98627	3.42119	2.40414	-1.33096	3.66271
		9	2.23507	3.19517	-4.06279	2.16553	-6.79976	4.96663	-2.28164	2.96013												9	0.51886	3.52211	-0.25276	3.54266	8.59569	4.90174	-2.76326	2.88038										9	2.31679	3.24298	-1.29385	1.96047	0.64081	2.46984	-3.35542	3.1922
		9.03	0.01498	3.37899	2.34721	2.8377	1.09614	5.92473	1.56697	1.99917												9.03	1.91445	3.2933	0.5021	4.6274	3.57168	4.10951	2.81954	2.50943										9.03	2.14309	2.84954	1.56564	1.48573	-1.7139	4.48937	-0.63289	1.89675
		9.06	2.69317	2.40721	-2.02331	3.85902	-5.03124	4.25634	-2.72693	4.60827												9.06	2.18876	3.41539	3.60933	2.82825	5.53751	3.84277	8.13602	7.20011										9.06	1.26556	2.9461	0.88422	2.09453	0.7742	2.29271	3.62932	2.63558
		9.09	1.56765	2.74809	-2.12808	3.65158	-1.42899	6.91632	-1.56323	2.76001												9.09	-3.72795	4.3	-0.24243	1.92806	0.60811	3.6018	5.49223	3.71133										9.09	1.85758	2.89762	-1.28686	1.84263	4.42207	5.05805	-2.84663	2.42499
		9.12	5.69645	2.2621	-5.1196	4.14114	-4.56397	5.70755	-0.44162	2.27341												9.12	-0.28183	2.89393	1.96616	2.38193	-2.10156	3.42659	-4.84651	2.17807										9.12	2.77588	3.03743	1.31902	1.51639	3.1146	2.75044	-0.76789	1.97542
		9.15	-0.66208	2.64987	2.4064	5.33719	-9.49932	7.6982	0.07431	2.63257												9.15	0.71181	3.07971	2.44696	2.51921	5.87586	3.87328	-1.47599	3.3216										9.15	1.35121	1.85438	2.77817	1.95255	0.48472	3.10464	-3.16177	1.32728
		9.18	-0.57453	2.75332	0.34515	2.20328	-5.85338	4.64028	-8.55647	4.30504												9.18	-2.72593	3.99946	3.71714	2.4284	-0.48696	3.1176	-1.04527	4.64893										9.18	1.87269	3.04082	2.02411	1.89692	0.25483	4.13748	-2.02432	2.43388
		9.21	-3.49949	3.22823	0.47694	4.15409	0.05046	1.66775	-3.70407	2.48284												9.21	-0.27136	3.16178	-0.27727	3.45896	3.74739	3.16074	-1.35519	3.47815										9.21	4.80419	3.53135	-2.71495	3.06967	-0.4401	2.42304	-0.46297	2.09592
		9.24	-0.36163	2.91279	1.02957	3.8296	-1.03408	2.67943	-5.93938	1.93584												9.24	-0.92901	4.28285	1.65755	3.25087	5.07264	4.69067	0.06771	3.96792										9.24	2.6268	2.33618	-2.0568	2.05627	0.26516	1.8416	-2.51691	2.96718
		9.27	0.38254	2.9122	1.09664	2.13135	-3.20603	4.33228	3.97064	3.00295												9.27	-0.16656	2.28669	-1.63656	2.94628	4.27659	2.79408	-0.73081	4.48134										9.27	0.78577	3.08724	-1.20698	2.59453	1.96013	2.97836	0.98177	3.05827
		9.3	1.95441	2.3277	-5.15447	4.11264	-4.68018	6.02133	-1.03245	2.86539												9.3	0.38741	3.67732	5.90247	2.46252	5.26087	3.12185	3.9765	2.18046										9.3	1.02097	2.08485	3.05146	3.54068	-1.65878	4.02769	-5.07756	2.13202
		9.33	1.61312	3.33101	1.96946	1.94563	-2.62677	2.97108	0.5631	3.65724												9.33	0.08485	3.04302	-3.548	3.05508	2.1155	2.55642	0.50911	3.98896										9.33	1.52321	2.48841	2.63112	1.58704	-1.78503	2.44122	1.56318	2.27301
		9.36	2.06926	3.4865	4.24073	2.31616	-3.94653	3.38249	-1.84362	4.54033												9.36	-0.58213	2.57216	2.16026	2.85034	2.50971	3.58473	3.6763	3.80959										9.36	1.27862	3.63986	1.47581	2.28044	-1.86345	2.95224	0.36732	2.69991
		9.39	0.23685	2.82991	-1.60301	1.6447	-2.05074	6.81536	-0.96648	5.02705												9.39	2.23369	4.73583	5.5842	3.33232	4.80033	4.2323	-2.50583	3.57174										9.39	1.24845	3.31437	-1.73388	1.83302	-0.40262	2.21146	-2.50499	2.48958
		9.42	2.54055	2.60529	-6.14975	1.93687	-6.91795	6.30239	3.16225	5.12653												9.42	3.12863	4.67619	2.25178	2.0621	1.17812	4.37074	0.72341	2.0742										9.42	-0.3708	3.72219	-2.39684	2.01671	-1.08534	2.93564	-2.00863	2.35361
		9.45	1.64793	2.12861	-2.71204	2.71965	-8.19616	4.84321	-3.32672	3.15188												9.45	-0.27034	4.95554	1.45571	2.15913	3.04741	2.63739	2.63412	3.49535										9.45	1.45686	2.55757	3.99816	3.60058	2.38943	2.61908	-5.47229	2.14324
		9.48	2.62873	3.09369	-1.09201	2.63304	-3.54256	4.27898	-3.38192	2.65865												9.48	-0.61386	2.95139	2.79461	2.6529	-1.14211	2.33057	-2.07033	2.80141										9.48	0.25806	2.70335	-0.49643	1.44238	1.2386	3.34862	-0.77827	2.72354
		9.51	2.19661	1.56259	-7.96223	2.14098	-7.08187	3.24153	-2.0412	6.2375												9.51	4.42851	3.17808	2.66315	1.9126	2.77695	3.95108	4.01797	2.04108										9.51	0.49724	3.26481	0.55422	2.46776	0.77444	1.87093	1.66825	3.18215
		9.54	2.18878	2.16229	-3.03849	1.9048	-5.71044	3.48629	-4.59101	3.5819												9.54	-0.69438	2.50406	1.64172	2.63974	4.93738	4.23911	2.78374	3.26248										9.54	2.03041	2.68106	-0.27923	1.63806	1.83476	4.95305	1.91604	2.52729
		9.57	2.65564	3.46454	-2.91546	4.55886	-2.81378	3.35185	-1.92867	2.67238												9.57	-1.49737	3.17571	1.1496	3.15717	7.03861	4.79072	-3.15483	2.29416										9.57	1.14452	2.48847	-0.14961	2.13024	-3.0595	2.22675	1.28587	1.79975
		9.6	-1.60619	2.90534	-0.97829	3.54613	-5.07385	2.56291	-2.2129	1.90806												9.6	-0.99548	3.09364	3.18914	2.75162	10.1647	4.69958	-8.13563	4.56053										9.6	0.49913	2.48479	1.696	2.04035	2.79647	3.31865	-1.71325	2.55227
		9.63	3.07929	2.16258	1.57273	3.28924	-9.36433	4.22699	3.48655	4.39468												9.63	0.4092	3.79373	2.7301	3.00026	7.73167	5.72182	5.34719	7.73631										9.63	3.82629	3.2801	-0.87423	2.67289	5.91034	3.7126	-1.24141	2.3209
		9.66	-0.34644	2.85425	-2.19404	2.45198	-4.80158	4.13282	6.2767	4.95638												9.66	-0.07836	3.37542	3.17722	1.98047	4.22716	3.37222	4.69717	4.80893										9.66	0.92093	2.98416	1.09508	1.59465	0.1088	3.70714	-1.43371	2.23803
		9.69	2.44389	3.30083	2.78424	2.43004	-3.26579	2.48266	1.47452	3.73029												9.69	-1.86762	2.89954	5.49456	2.85007	4.87009	3.41079	-3.99529	4.38386										9.69	3.98032	2.54817	0.52568	2.15624	1.07431	3.2964	-0.40661	2.1734
		9.72	2.07628	3.98088	-5.36828	3.6196	-6.10776	3.81033	-1.4805	3.53116												9.72	-0.97068	3.48264	4.22373	2.87731	2.22263	2.0492	-4.36524	4.17332										9.72	2.62321	2.78223	2.54901	1.93078	-1.91633	3.53792	-4.89565	2.38191
		9.75	2.42299	2.81231	-4.82084	3.47846	0.54185	5.36786	2.1556	4.46697												9.75	-5.76689	3.11874	8.75137	2.36219	-1.89038	1.983	4.2078	4.6324										9.75	0.07276	2.4617	3.20374	1.88639	1.50218	3.42231	-3.7188	2.03811
		9.78	-0.25678	3.01392	-0.60964	2.90364	-2.4029	4.36314	0.91424	5.44976												9.78	-2.27696	2.86419	3.85569	3.07468	2.18142	2.70761	-2.42748	3.60726										9.78	-3.84388	1.65308	1.49298	2.21024	0.85684	1.73887	-2.38336	1.92135
		9.81	5.16935	2.53285	0.12778	2.1101	-5.59327	5.60318	-2.33947	4.64594												9.81	-0.53104	4.08748	-1.0213	2.85941	2.32625	2.75108	-6.79353	5.61473										9.81	-0.08479	2.46283	2.45443	2.00377	-2.35138	3.51204	-1.67112	2.99108
		9.84	0.38546	3.41815	0.67379	2.83328	-5.56024	1.10744	-3.82366	3.58747												9.84	-3.97539	3.30053	0.332	1.82019	-0.11547	2.97882	0.29641	3.43307										9.84	-2.02498	2.06683	-1.66855	2.40554	-2.89246	2.48379	-1.52306	1.74275
		9.87	1.53142	3.61242	-2.57004	2.24152	-7.51584	1.96059	-3.67874	5.93573												9.87	-0.57523	3.11421	1.05623	1.75274	0.38522	3.12467	-4.91411	4.19795										9.87	-4.4659	2.26058	-0.96498	1.43324	-2.63472	2.27801	-0.29177	2.28998
		9.9	-6.20053	2.51121	-0.79302	2.43862	-6.22713	3.2887	-3.51703	3.97705												9.9	1.27735	3.02645	2.61809	2.79224	1.24751	2.732	1.62523	3.14757										9.9	-0.25017	2.31938	1.37671	2.85477	5.23489	4.19314	0.65178	2.47272
		9.93	-1.77104	3.25044	1.41445	3.54071	-8.89265	3.82132	2.0897	3.24055												9.93	-2.75441	4.03489	6.78091	2.92784	4.18676	8.34629	1.92505	1.66241										9.93	2.71785	2.7004	1.32558	1.40269	0.46583	2.70704	-2.98091	2.18261
		9.96	-0.60756	2.26145	-1.31845	1.67894	2.80628	3.00945	-4.44769	1.73148												9.96	-4.5379	4.22759	2.99818	1.47743	2.0879	2.5909	-0.20347	2.19233										9.96	3.42834	2.64308	0.30904	1.82675	-1.34541	2.78693	1.57438	2.34761
		9.99	-2.3737	2.84964	-4.75431	3.59526	-5.01673	6.14503	-2.76894	2.46142												9.99	-3.07844	2.96003	-2.53862	2.37261	-0.41391	1.6703	1.04106	2.89993										9.99	2.29923	2.13546	-4.50213	2.71314	2.6876	3.86166	-0.89241	1.93233
		10.02	-0.45306	2.59441	-2.61117	4.53643	5.37449	5.3685	4.02269	3.1882												10.02	-5.37532	3.07402	2.55035	2.65824	0.78897	2.43814	2.74388	3.64826										10.02	0.15832	2.22542	0.00554	1.67083	-1.96692	1.75276	-2.60857	2.27369
		10.05	-1.08613	2.65975	-2.10113	2.74385	0.21708	7.4736	0.31883	3.53274												10.05	-1.2368	2.41029	4.11355	2.91252	0.73715	2.28959	-4.25228	3.53637										10.05	-0.51279	2.73321	-3.5939	1.37759	3.33835	3.42608	-0.66345	2.48453
		10.08	-2.65643	2.76463	-0.99259	3.67658	2.84736	4.77428	-0.42404	2.59849												10.08	0.49523	3.19577	4.04646	2.55507	2.13063	3.49206	0.47101	2.27624										10.08	2.67497	2.36739	-0.73319	2.4545	1.83231	2.14521	-2.25013	2.1592
		10.11	-0.18636	2.68116	-2.36483	2.61713	-2.14321	2.12513	-6.81542	2.50819												10.11	-2.87192	3.07091	-1.7673	2.73075	1.88371	3.07963	-5.93005	2.95319										10.11	2.96556	2.13266	-0.50774	2.32335	-1.42272	1.63808	0.49975	2.28617
		10.14	-0.84228	2.69298	-2.87214	3.29562	-10.4013	3.86867	4.91641	5.66624												10.14	-1.07882	3.86856	4.35161	5.51697	-2.34989	1.91894	3.46267	2.74704										10.14	1.40902	2.51652	7.34621	2.05974	5.4879	3.22831	-1.80447	2.24152
		10.17	-1.58299	3.98835	0.41549	2.75443	5.08318	12.5481	-6.73012	4.55067												10.17	-1.08775	3.50277	0.59114	2.80992	0.48206	1.99638	-2.58741	3.03319										10.17	3.31539	2.29021	0.04293	1.89977	0.54766	1.47357	-1.34392	2.17232
		10.2	2.55953	2.10748	-4.49092	3.01473	-7.96786	4.519	-1.57468	3.7138												10.2	-3.21481	2.42422	5.25893	3.86353	-1.25308	3.73162	4.96306	4.92544										10.2	0.27408	2.47374	0.99389	2.6505	7.27945	3.45671	-2.77675	3.1592
		10.23	2.06479	3.32621	-3.81933	3.68786	1.11974	3.82319	-4.31463	3.10808												10.23	-2.28444	3.03228	5.97373	4.43559	4.38848	4.19088	-1.4166	5.70323										10.23	1.70077	2.37634	-0.46863	2.17404	5.72321	1.78279	0.78524	2.67985
		10.26	0.32585	3.13216	-8.61196	4.5217	-4.20531	4.33854	-3.199	3.33267												10.26	-3.62928	3.56556	-0.04867	3.10576	-0.34711	2.22816	5.6071	3.5623										10.26	2.7403	1.60328	-3.42808	4.17423	-1.37855	2.2088	1.04014	2.59769
		10.29	-1.09459	2.16759	-1.75266	2.23949	-3.68868	3.52138	-1.15437	2.73289												10.29	-2.07257	3.58722	1.63087	1.91726	-1.89012	2.05513	-0.67664	4.66615										10.29	3.71386	2.0506	-0.32867	1.74518	-4.31437	4.42686	-0.52544	1.98121
		10.32	-1.86435	3.56866	-2.96677	4.15192	-7.80645	3.27214	-3.85776	3.75569												10.32	-1.28243	3.27083	5.51784	2.3987	-2.30903	3.76275	4.97205	4.87985										10.32	0.20977	1.63213	1.79773	1.64418	0.70061	4.66556	-1.49812	1.94803
		10.35	0.19516	2.95101	-4.59634	3.72932	-2.47105	1.3775	-0.8477	2.35808												10.35	-4.49555	3.60555	3.3838	2.59336	-3.70989	2.20332	-6.30741	5.25745										10.35	3.52485	2.35488	3.96251	3.07128	4.93037	4.03573	-2.4729	2.04089
		10.38	-1.24235	1.94038	-0.13529	2.15408	-12.6579	5.05972	-5.99585	2.07152												10.38	0.46416	3.55121	0.02132	2.62023	2.14029	1.72751	2.59713	5.34001										10.38	2.91251	2.39564	-0.54173	1.92653	-0.69926	2.46168	-0.08956	1.46289
		10.41	-0.05243	2.49956	-3.70861	3.4289	-1.89921	1.42913	-6.65336	2.98082												10.41	-3.21883	2.94823	0.69339	3.90734	-1.23303	0.92729	1.52071	11.149										10.41	2.87869	2.22705	1.02785	1.88851	-1.93821	3.72575	-0.20205	1.84379
		10.44	2.39477	2.65395	-4.55085	2.88226	3.08338	4.78766	-1.00731	2.69234												10.44	-1.93673	1.8134	-1.3064	3.2481	-3.90794	3.32931	4.75781	2.79744										10.44	0.89361	2.08381	-0.10281	2.12321	-2.18104	4.29761	-1.45314	2.42196
		10.47	3.04889	3.46032	-0.37134	3.79136	-10.529	4.1892	1.25555	6.29475												10.47	-3.76062	3.24667	5.69767	4.1108	3.99564	3.02638	-4.15154	2.6324										10.47	4.38243	1.87721	0.31893	1.89071	3.84655	3.74551	-1.49117	2.59784
		10.5	-3.82394	3.66098	-1.68247	2.49373	-6.09065	6.48603	3.96042	4.43757												10.5	-6.69301	3.05638	-0.91638	2.55789	-1.7187	2.07068	-5.41094	5.21181										10.5	3.03511	1.97452	0.89268	1.75692	-2.40227	2.09997	-2.82159	2.58546
		10.53	-1.28058	1.9096	-2.02613	2.42397	-8.31839	3.64733	-1.72566	3.27482												10.53	-3.04404	2.01857	4.53966	2.86411	-4.56466	2.46948	-0.11201	3.7122										10.53	-0.00633	2.00831	-3.6929	3.16505	1.08628	2.94224	0.73824	2.69895
		10.56	2.72756	3.45399	2.66902	1.12506	-5.61758	2.53599	3.18342	3.87044												10.56	0.06098	3.50535	-2.61277	1.93278	2.81262	2.48759	-2.2017	3.36389										10.56	-3.0138	3.5395	0.18851	2.31372	-1.07541	1.59218	-2.33921	1.72902
		10.59	4.71833	1.54787	0.87077	3.23764	-2.11396	3.03156	0.69312	3.24276												10.59	-3.11765	2.38857	0.06347	1.30108	0.42237	3.80959	-8.09427	3.29172										10.59	-0.20965	1.86148	-2.22776	2.24001	-2.91603	2.32696	-2.77839	2.02223
		10.62	-1.51228	2.50273	0.35455	2.6962	3.82292	3.11672	-6.78103	4.10834												10.62	-3.46446	2.98225	0.17188	2.26901	0.83369	3.15355	-3.75992	2.68868										10.62	0.73825	2.22197	-1.72131	2.68513	-1.53816	2.09408	-1.36637	2.28748
		10.65	0.17882	2.70247	0.91602	1.47819	-7.2203	3.57019	0.59747	2.00281												10.65	-3.81215	1.96459	5.05592	3.20943	-0.93732	3.9422	2.16809	4.03383										10.65	0.71506	1.81186	0.79285	2.26965	-0.63442	3.42929	0.59115	2.76178
		10.68	2.24041	2.21211	0.75712	1.51003	-6.27676	4.43986	5.70292	3.5542												10.68	-2.59953	2.36535	0.61354	2.98701	-0.898	1.66214	-2.56084	4.08042										10.68	-1.32448	3.34413	-0.02377	1.95132	0.71772	3.083	1.76008	2.51452
		10.71	0.55114	2.05551	-3.70656	1.91116	-7.32735	3.33281	-1.59104	2.54189												10.71	-3.66532	2.08751	0.9152	1.95639	-4.1699	3.97626	-4.93467	4.47363										10.71	-1.47575	2.32045	-1.77598	2.24922	-0.48802	2.28935	-3.15484	1.90492
		10.74	1.14546	2.19199	-3.15832	2.72433	-2.38381	1.86945	-0.53065	4.74337												10.74	1.95455	3.57896	-4.21812	2.53955	-1.2181	3.98227	-1.11668	3.51227										10.74	-2.36862	3.18301	-2.46639	3.46525	-4.81716	4.53034	0.24136	3.74043
		10.77	3.8415	3.35227	-0.42679	2.19614	-3.29813	1.84323	6.20214	6.4685												10.77	-2.19863	3.35926	0.81016	2.75158	2.63372	5.18821	-1.04319	3.41596										10.77	-1.4781	2.35931	1.36435	2.49922	-3.59553	4.91461	2.29081	2.60238
		10.8	0.20002	3.05318	-0.14025	3.17564	-5.07561	4.45925	-3.84432	3.17628												10.8	-2.88156	2.59678	2.03978	2.21214	2.93252	2.55499	-1.91585	3.81292										10.8	1.18915	2.92943	-0.5654	1.16464	1.27829	2.382	-3.47449	1.88961
		10.83	-2.01451	3.47661	-2.93653	3.10799	3.04031	5.00309	-5.17861	3.49986												10.83	0.79355	3.6417	1.13159	3.66315	1.78543	1.77355	-1.79966	3.65102										10.83	-0.76558	3.61103	-0.3487	2.92572	-2.44499	2.76901	-3.55398	1.98958
		10.86	0.34287	2.20132	1.45568	4.03951	-1.58034	4.65247	-2.97044	4.36989												10.86	-4.46045	3.32995	0.18863	2.28113	-0.06587	1.72319	-5.80764	3.69859										10.86	-0.18837	2.42086	0.86003	1.11758	-5.29781	2.12353	-3.24598	3.21194
		10.89	-4.03575	2.33271	-2.51756	4.18823	-5.6772	3.71044	-6.86409	4.23793												10.89	-0.91189	2.18916	-2.26203	2.05445	3.32249	1.90599	0.30919	5.3935										10.89	-0.20307	1.87238	-3.81636	1.39436	-1.10972	2.69603	-0.59312	2.61201
		10.92	2.01812	2.80292	-2.44384	4.23815	3.15468	5.08426	-0.1684	3.55059												10.92	0.51731	3.00455	-9.29861	4.67297	-1.52481	2.99913	-1.99005	5.94863										10.92	-0.89048	2.97204	1.80445	3.00915	-2.0998	1.73809	-3.25273	2.13773
		10.95	-2.42022	3.24576	-0.82706	3.27063	-2.44378	3.00383	-5.99401	3.70676												10.95	-1.70956	3.22657	-2.78639	2.90412	-3.19757	4.87134	-2.43558	6.95602										10.95	0.40219	2.31983	2.29882	1.73486	-0.51604	0.9734	-1.17765	1.9889
		10.98	1.20979	2.06955	-7.37296	5.47053	-6.84632	3.53591	-4.14402	4.25513												10.98	-2.77845	3.07305	4.942	3.22338	1.38739	2.21827	-2.79863	5.11333										10.98	0.48233	2.40896	0.13537	2.45288	0.20346	3.05483	0.04087	1.80857
		11.01	-1.05741	2.60394	-2.98249	2.32941	-6.93224	5.63603	-0.81471	4.50262												11.01	-3.62604	1.47258	4.67995	2.66185	2.32237	4.35789	8.70085	3.93489										11.01	-2.11851	1.90521	-3.35923	2.31903	-0.2221	3.1537	2.295	1.5875
		11.04	-5.15628	3.23853	-3.17951	2.71022	-6.4529	3.44198	-5.6081	4.10457												11.04	-4.50743	2.14049	-0.80502	3.00848	4.14148	2.88257	2.65422	2.77855										11.04	-1.2539	2.26202	4.19733	2.34055	-1.05874	3.20139	3.95324	2.50699
		11.07	2.9152	3.99772	-3.94524	3.98655	-8.42395	4.64252	2.20129	4.75764												11.07	-3.58344	3.22944	0.85447	3.10437	-0.17993	0.7673	6.92371	3.51868										11.07	-0.05667	3.76919	4.22545	2.44919	-4.46866	2.82242	-2.03209	2.10576
		11.1	-0.08942	2.3529	-6.87701	2.82444	0.50134	2.96743	-5.21358	2.72697												11.1	-2.72401	2.47281	-1.75014	2.43758	-2.36154	4.20275	1.50695	5.44276										11.1	-2.27408	2.29797	0.01732	2.6236	-2.70831	2.85571	-0.23111	2.10384
		11.13	4.91691	3.81862	1.41046	2.55009	-1.83327	3.63933	-0.66576	3.48174												11.13	-5.86891	3.21604	1.66332	2.72176	1.80176	2.31806	-2.37555	5.79103										11.13	0.29494	2.52953	-4.80399	1.8325	-4.32721	3.88587	-0.2475	2.04777
		11.16	0.716	3.19103	4.12806	3.34047	-2.0987	4.83766	-1.84605	1.68339												11.16	-2.76204	2.86917	1.64076	2.90005	-0.49095	3.53341	1.18638	3.25775										11.16	-2.18781	2.57426	-3.19365	1.36688	-0.53319	3.24209	1.77795	2.74426
		11.19	-3.75542	2.89402	-6.57832	3.33569	-8.40369	4.27105	-1.42566	4.80514												11.19	-1.43366	3.02021	0.18363	3.73106	4.38752	4.32419	0.87912	3.58965										11.19	-1.68102	2.59244	-1.14391	1.58216	-3.99044	2.89421	-0.47076	3.30466
		11.22	-2.86615	2.06478	-2.08382	3.38149	-3.3641	3.57597	-5.99586	2.23556												11.22	-3.85277	3.63972	1.28957	3.57347	5.40758	3.89195	0.56909	3.90714										11.22	-3.85305	3.09178	1.03367	1.26757	-3.37666	1.35064	0.04849	2.21387
		11.25	4.28947	2.908	1.68849	3.31778	-2.25846	2.33446	0.03767	3.72763												11.25	-4.88019	2.58979	2.79801	2.38044	-0.11361	3.33748	-2.81216	2.73184										11.25	1.00441	1.75444	0.45726	2.96526	-3.48628	1.55747	1.09193	2.92427
		11.28	-0.94024	2.10904	0.07886	2.78999	-8.23058	6.302	1.92938	4.38115												11.28	-0.84112	2.48857	5.52238	3.20945	-1.96012	1.98898	-7.53233	5.91539										11.28	-5.28437	2.51915	0.98226	2.40325	-2.21259	2.36456	-3.19386	3.40549
		11.31	0.66557	3.75822	1.05095	3.80616	-0.81727	3.1736	-2.37352	2.73371												11.31	-3.38749	2.53721	7.23469	3.26218	2.28226	4.30188	2.91407	7.10805										11.31	-1.4815	2.48362	-2.67754	2.04229	-0.52422	1.91892	-0.05124	1.52807
		11.34	-2.304	2.70431	0.67539	2.32163	-9.55396	1.6353	0.95312	1.86599												11.34	-3.17133	1.93866	0.14516	2.39052	-0.33241	2.38952	1.46373	4.04003										11.34	-1.25918	2.63892	0.97403	2.24363	-6.2303	1.70493	-0.51193	1.57645
		11.37	1.56826	2.36061	4.88401	3.47356	-3.09404	4.47769	3.94395	3.92164												11.37	-2.49688	2.56296	4.87385	2.35807	5.16261	2.96338	1.56713	2.17071										11.37	-0.92961	1.78111	-0.40681	2.07498	-1.51077	2.0011	1.91727	2.31669
		11.4	1.7621	2.62549	-5.56669	4.23395	-8.48918	4.73401	-2.19994	1.16006												11.4	-2.20887	2.72114	-4.53616	2.5201	4.17535	3.89377	4.51918	6.64504										11.4	-1.64477	2.63401	-2.02252	2.43088	-4.1812	2.48471	-1.19643	2.32549
		11.43	2.32113	2.59521	1.45719	2.3692	-10.9262	2.84446	-5.16422	2.34241												11.43	-3.57454	2.67603	-1.70335	2.64631	5.43577	3.97987	1.68282	4.69644										11.43	-1.51313	2.58623	-2.71388	1.52658	1.3328	1.47467	0.68023	2.33293
		11.46	1.21961	2.26455	-0.5275	2.71678	-9.56196	5.70996	0.28799	3.90303												11.46	-2.6038	2.75829	-1.22944	2.33103	2.74085	3.66819	4.9464	4.29434										11.46	-1.54873	1.81835	-1.64552	2.03507	-2.87484	1.75246	-5.06012	1.85348
		11.49	1.23361	2.13759	-2.4778	2.8052	-5.21283	6.28238	-5.62386	2.31083												11.49	-2.65194	3.20222	-9.02572	3.28457	2.57522	5.83454	-5.09779	5.2369										11.49	-1.37203	2.10063	3.296	2.6164	-0.42244	3.84299	0.35697	3.1394
		11.52	-1.51294	2.28677	-2.78595	1.66909	-4.11801	3.14567	-1.06865	2.45019												11.52	-5.45442	2.9862	-0.76046	2.46385	2.32541	2.85677	-3.00111	4.15405										11.52	6.1619	2.96088	3.94427	2.16148	0.71034	2.13217	3.30969	4.06115
		11.55	-2.10449	3.24635	-2.82201	1.6394	-7.84264	4.21581	0.43296	4.60553												11.55	-6.71642	2.12904	1.23569	1.95101	0.72286	1.85671	-7.7957	5.61215										11.55	2.68248	2.88904	5.06023	2.41775	-1.5332	2.12945	0.52548	2.03615
		11.58	1.16659	2.58048	0.28343	1.81717	-5.30133	5.57638	0.10832	4.60478												11.58	-2.43345	2.99372	5.46019	2.42806	2.6468	2.53106	-5.40155	2.62511										11.58	0.48984	1.95042	4.32422	2.82249	0.87317	2.75884	-0.79593	2.46052
		11.61	4.3273	2.85505	-3.64168	3.68008	-4.00958	2.9057	3.04109	3.50194												11.61	-4.20907	3.5282	0.96607	2.59606	3.05439	3.52213	-5.58978	3.40749										11.61	-1.28811	1.93415	-0.44777	1.98199	-6.3769	2.11083	-0.91479	1.65517
		11.64	-0.9695	3.0813	-2.07641	3.97674	-7.25021	4.8216	-3.01056	3.00428												11.64	-3.8249	2.13848	-1.47947	3.12421	-3.94667	4.14466	4.48527	4.93426										11.64	1.05947	2.47958	-0.41181	1.4206	-2.50052	2.86484	1.33959	2.12017
		11.67	-0.46922	2.34211	3.43078	3.65707	-5.4722	4.62302	-0.80929	2.50475												11.67	-3.65124	3.25649	5.0691	3.72831	4.52428	3.68799	-1.59461	3.85895										11.67	0.86869	2.95265	-0.82674	2.67242	-0.94764	3.50865	0.59604	2.77907
		11.7	-1.41683	2.40628	2.13842	3.24682	-8.05992	4.77417	-5.74539	3.12012												11.7	-5.4537	3.47869	1.98837	1.95798	3.53773	3.68527	-5.82795	3.47735										11.7	-1.12085	2.40665	-0.1782	1.85854	-2.2178	2.40597	-2.22892	1.77897
		11.73	-3.27972	2.21123	-0.3136	2.98939	-9.78251	3.62325	9.42346	15.3683												11.73	-3.20062	2.42011	0.76855	3.15764	-2.56736	4.70977	-1.72197	2.38155										11.73	-1.87409	1.67956	-0.28267	2.97732	-4.57216	2.14519	-0.46371	2.03425
		11.76	-3.33559	2.55611	2.01942	3.55801	-3.13084	4.43394	3.76857	3.40419												11.76	-2.73512	3.17557	3.18299	3.74668	-2.17303	2.99531	-3.89344	3.16304										11.76	-1.85335	2.25166	1.96359	2.70163	5.24573	2.61433	-4.44994	2.47423
		11.79	0.36679	1.77232	-1.60063	4.03043	-5.19182	3.19471	-7.66949	4.26806												11.79	-2.44739	2.28897	-0.52487	3.92141	3.29186	3.43593	-1.40817	2.27739										11.79	-1.33352	3.18724	1.73811	1.66125	-4.73756	2.72245	2.55307	2.87488
		11.82	-0.41006	2.38163	1.96901	2.18091	-3.96927	3.84361	-3.50493	5.03321												11.82	1.03513	2.32042	4.79374	2.57726	5.2733	3.56524	-5.88028	8.09967										11.82	-3.33938	2.36835	-2.04234	2.40904	0.56982	2.18788	-3.72926	2.27519
		11.85	-7.50903	2.344	-1.15303	4.8126	2.5781	3.66184	2.37789	4.13945												11.85	-4.72458	3.07443	0.92457	2.78053	4.49708	4.50691	0.42441	5.11207										11.85	-3.62877	3.03241	2.34387	2.93025	3.61705	3.16621	-0.31746	0.87761
		11.88	-1.01396	3.23488	-3.75192	3.02842	-4.07337	2.84484	-3.38554	2.2934												11.88	-7.28372	1.53358	4.21596	2.19398	-1.0247	2.87282	-1.80222	2.3118										11.88	0.83185	2.52079	1.47435	2.40298	-1.53262	2.8785	-0.54047	1.4081
		11.91	-0.64906	2.84165	-1.78926	3.54877	-10.4509	6.45974	-5.41368	1.92554												11.91	-2.46996	1.24185	1.47486	1.51708	2.18633	4.20735	-4.50328	4.0465										11.91	1.28236	3.43014	1.92033	1.75721	1.91537	5.18539	1.61524	2.33541
		11.94	-1.36303	1.88541	-0.77799	2.95123	-3.67772	3.67919	-8.98078	1.714												11.94	-4.05542	2.06851	7.7988	3.11783	3.63663	3.44995	-1.67987	2.88108										11.94	0.69141	2.50612	2.84582	3.02586	-3.83655	2.68951	-1.84881	2.26283
		11.97	-0.88897	2.04326	1.07965	3.63737	-8.96151	3.0286	-7.26163	2.09636												11.97	-2.44145	1.95401	-0.41593	1.50389	4.12465	3.57716	4.29952	3.32719										11.97	-1.4754	3.32965	4.77557	1.29996	-3.18304	3.89151	0.44139	2.7319
		12	-0.39441	3.67809	-3.24383	2.56981	-6.03755	2.43344	0.9536	2.85463												12	-6.14009	1.75559	1.84894	2.6628	6.2326	3.4146	-0.456	4.74888										12	0.45686	2.19424	6.28601	3.40494	0.41203	3.65946	0.68703	3.29821
		12.03	4.41126	2.64237	-0.13412	2.02322	-8.49479	5.97831	-3.41114	3.14106												12.03	1.25563	2.68072	-1.67087	2.41294	1.23347	2.44742	3.54472	6.14378										12.03	-3.69089	2.19279	1.73305	1.98387	2.5843	2.02896	-4.41285	2.57576
		12.06	3.52356	1.39109	-3.27005	2.83647	-3.03985	3.4385	-3.16854	4.58698												12.06	-2.42825	2.64576	-2.28608	2.31476	2.05417	4.40924	-4.74085	3.40431										12.06	-0.64287	3.51115	-0.52848	2.62519	-3.34428	3.04437	-5.30094	2.29663
		12.09	-1.31285	1.98216	-4.19324	2.67137	-7.03786	7.37554	-2.45525	2.21218												12.09	-5.66726	2.41339	-1.29223	2.04835	2.47195	2.1787	2.86711	3.7345										12.09	-0.67913	2.12075	-2.90286	2.7382	-0.6067	3.21285	-3.05707	2.14787
		12.12	0.52412	2.42388	-1.87812	2.69749	-1.44082	4.36508	-2.00838	3.86628												12.12	-5.38853	3.50068	0.46533	2.52644	-0.29106	2.72719	-2.42126	4.20237										12.12	-4.13012	2.78923	2.7022	0.98972	0.22264	2.86629	-0.20192	2.31082
		12.15	-0.60042	1.82895	2.61594	2.50763	-4.18244	6.60683	-5.103	2.1359												12.15	-2.92916	2.51706	1.17303	2.45801	5.67692	4.75718	1.95525	1.26529										12.15	-2.7421	3.03704	1.18502	2.76665	3.64521	4.99149	1.41111	1.95298
		12.18	-4.5469	2.27499	-1.59966	1.308	-5.06581	2.73391	-6.10161	2.31196												12.18	-4.14393	2.74625	0.43727	2.33562	0.70899	3.19986	-4.29326	2.31691										12.18	-4.77387	2.43945	0.39701	3.22621	-3.56096	2.72817	-1.22996	1.89209
		12.21	-4.60933	2.00704	-3.90467	3.35031	-5.58447	6.2384	-5.74973	3.06731												12.21	-0.03831	2.12844	1.67544	3.03611	8.94338	3.1749	1.22391	4.13875										12.21	-5.59502	1.92106	0.20537	2.7101	1.87159	2.08702	-1.30971	2.3696
		12.24	-4.65585	2.67068	-2.24255	2.63741	-2.71476	3.08696	-6.70479	2.32124												12.24	-1.55299	2.69683	2.32342	2.32746	11.7444	3.22351	-4.80387	3.37672										12.24	1.12617	1.83095	1.74626	1.75221	-1.38449	1.38885	-3.94752	1.81943
		12.27	-1.43897	2.7267	-0.16867	3.93645	3.98225	4.49878	6.42971	4.09361												12.27	-2.60233	2.52124	-0.62003	1.06096	1.37693	1.91515	-7.63605	4.61093										12.27	-0.05369	2.76472	0.70355	1.60417	0.57577	1.90118	-4.2287	3.12413
		12.3	-5.14431	2.16058	0.02832	3.23748	-0.18221	4.47281	-1.69668	2.22757												12.3	-1.28804	2.72356	-2.22275	2.16357	0.80182	4.20383	6.76625	3.09445										12.3	-2.48782	1.11025	3.14566	2.70359	4.06167	2.672	-0.93782	1.31286
		12.33	1.74904	2.2359	4.75474	2.70492	-1.35676	2.37216	-2.94938	2.89438												12.33	-4.68204	1.77965	-1.70244	2.37262	0.65896	3.07265	-6.49203	2.52649										12.33	-1.44377	4.0517	4.00034	1.77051	0.24358	3.39761	-0.60453	2.18106
		12.36	-0.81974	2.37164	-3.6027	4.02351	-10.4521	5.4445	-3.15365	3.1948												12.36	-2.47844	2.7072	1.57097	2.76203	-0.36916	2.68635	-0.00714	4.36743										12.36	-0.08058	2.1969	-2.72162	1.74308	-0.96074	3.06425	-3.33971	2.16466
		12.39	1.85076	2.17061	0.06932	2.79074	-2.16144	3.66446	1.71895	3.36774												12.39	-1.23696	3.64076	2.53243	3.68668	-0.08372	1.62547	0.54004	4.2367										12.39	-0.9702	3.30469	-1.61641	1.30978	-0.96459	2.53141	-3.70759	2.07351
		12.42	-3.07654	2.66142	-5.66784	3.70946	-4.06443	2.65493	-7.14896	2.43456												12.42	-1.80169	2.67985	-4.90177	1.95549	-4.11969	3.01374	3.24571	2.48001										12.42	-0.15991	2.68107	1.0001	3.12207	5.56181	5.99797	-3.57094	3.48985
		12.45	3.82729	3.06436	0.23576	3.27664	0.54148	1.80669	-2.52353	3.29119												12.45	-5.47783	3.14626	0.50804	2.04699	5.02903	3.47114	2.14011	2.64676										12.45	-7.16431	2.00965	1.26	4.02408	-0.819	3.66139	-9.2696	2.25007
		12.48	2.30887	1.89653	-0.44902	3.88075	-1.44452	2.72064	1.70106	2.35998												12.48	-3.69667	2.60009	2.03326	2.95336	8.21784	4.02503	-2.2991	5.12401										12.48	-1.96581	3.02751	3.47186	2.90789	0.60388	3.57039	-0.98955	2.37566
		12.51	0.16278	1.43366	-1.50065	4.27256	-2.76854	2.98144	-7.65084	4.00186												12.51	0.35702	3.01451	-0.33046	2.46425	4.86966	2.05684	0.02653	2.31247										12.51	-1.60452	2.45262	-0.66878	2.58932	7.14566	6.36094	2.58402	1.95663
		12.54	-1.35046	2.94046	-0.38719	5.38924	-5.06565	1.14783	-4.41232	2.98486												12.54	-4.14417	2.5528	-2.72308	2.88329	3.08212	3.94069	3.9092	5.35906										12.54	-4.08034	2.67048	5.54892	3.05995	4.0594	4.41623	-3.05085	2.2891
		12.57	-0.0646	2.70624	-4.29051	2.78653	-4.70801	4.90918	1.22043	5.12229												12.57	-3.199	2.36085	1.63238	1.6868	-0.09457	2.87115	-5.33484	3.00889										12.57	-1.10989	2.9628	-0.42318	2.20041	1.79272	6.55458	0.80751	2.29524
		12.6	-3.262	2.11997	-3.60407	5.41119	-7.38764	2.05477	-6.19406	2.44038												12.6	-3.77367	2.65129	2.94221	3.70604	1.34982	2.46462	-0.03525	3.91715										12.6	-3.67213	2.9497	-0.04278	1.8644	-0.13723	2.31987	-0.90137	2.06857
		12.63	1.6869	2.8289	-6.16779	2.39733	-3.70691	3.13799	-0.47685	4.05701												12.63	0.10806	2.26454	0.9404	2.27153	5.34506	6.05222	-3.77966	4.51363										12.63	-2.69615	3.29895	1.40523	3.2467	-5.1577	2.57209	-1.54395	0.65278
		12.66	-3.65521	1.88744	-6.26251	2.23064	0.05998	4.23191	-0.44203	2.50934												12.66	-0.38153	2.48639	0.71513	2.66835	4.0919	2.69018	-0.6208	3.10608										12.66	0.8377	2.76282	1.01701	2.10411	5.53985	6.20883	-1.17335	2.24879
		12.69	-0.18676	2.96012	-6.74879	2.14141	-9.98587	5.87332	-3.7853	2.46593												12.69	-3.42111	2.17435	1.69839	2.48744	1.89252	3.44463	9.18908	9.82624										12.69	-1.55908	1.38184	-2.13775	3.1097	-4.49202	2.10127	-1.44576	2.16286
		12.72	1.96651	2.52127	5.7725	3.34088	-3.68818	4.21232	-5.98103	3.32383												12.72	-3.06608	2.85868	2.69116	2.8745	3.55193	3.01054	-11.0449	2.96998										12.72	-1.60067	2.68446	-1.6034	1.76181	-1.91234	1.60225	-6.1417	2.68655
		12.75	0.57954	2.44579	-4.3813	3.65421	-5.29278	3.13309	-6.40419	3.96741												12.75	-0.79931	2.33465	5.12126	1.87859	-5.30835	2.56869	-0.24976	3.45736										12.75	-2.63363	2.75871	-0.17311	1.42954	-7.24792	3.6372	4.59454	2.73217
		12.78	3.84058	2.19497	-2.56585	3.1597	-7.98928	6.08536	-3.7131	3.25951												12.78	-2.98321	3.64008	-1.27703	2.19905	4.1607	2.01929	0.91631	3.02143										12.78	-4.41389	2.54355	-1.32266	1.89957	-1.69484	1.9035	-0.90998	2.81749
		12.81	1.2171	3.1578	-3.84421	3.67951	-9.08357	4.67744	-4.27976	3.11776												12.81	-1.8969	1.52255	1.79819	2.93604	5.1042	2.20638	-0.60888	3.1128										12.81	-1.9568	3.41666	1.28995	2.1098	0.70521	3.02797	-0.11193	2.75312
		12.84	-2.24876	3.33881	4.41739	3.89073	1.59869	5.88544	-5.0528	3.62247												12.84	-2.76651	2.47702	-0.51497	4.13518	3.3833	2.55001	2.08304	2.49833										12.84	-2.99363	2.54682	1.73122	1.99441	-2.71554	2.34576	-4.82935	1.64791
		12.87	-3.32446	3.20831	-3.91046	2.88248	-3.36995	4.70782	-0.9006	1.58869												12.87	-1.37754	3.28564	2.31535	2.40439	0.66453	2.29495	0.36719	5.38542										12.87	-2.17668	2.17006	-2.13361	2.1085	3.94359	4.69601	-3.37072	2.26016
		12.9	2.9422	2.67191	2.90067	2.30386	-4.75361	6.14488	7.61885	4.82596												12.9	-4.11634	2.68233	-0.2181	3.50995	6.36229	3.83026	6.28401	5.62037										12.9	0.22389	1.94604	6.99234	4.75313	-5.27673	2.01471	0.151	1.8186
		12.93	1.57256	1.91803	-0.75419	2.60957	-0.07388	2.99827	-3.66829	5.06098												12.93	-4.92841	2.21051	3.17101	1.58628	2.38744	1.08319	-1.60171	6.28464										12.93	-4.11634	1.78565	0.65867	1.68126	-2.90337	2.06541	-4.17685	2.82798
		12.96	4.34878	2.00476	-0.43385	3.38469	-1.21546	2.25963	-6.90325	5.22491												12.96	-2.776	3.24841	-5.65992	3.7569	1.09082	1.23047	-2.70251	3.06829										12.96	-2.31194	2.51107	-1.41563	1.88189	-1.81915	2.45833	0.80117	2.12178
		12.99	0.74023	1.78017	0.32949	4.71443	-3.85238	3.46195	-4.4292	4.1726												12.99	-2.46222	2.56281	1.73005	1.86896	4.2989	3.01231	-2.79171	3.76049										12.99	-0.77129	2.91233	2.43075	1.83427	1.57678	3.33346	-0.23133	2.15676
		13.02	-2.48681	2.41965	4.43713	2.7695	-0.03784	4.13489	-3.49394	2.82852												13.02	-2.07373	2.53158	0.92246	2.95051	6.18051	2.79137	2.82419	4.38825										13.02	-3.25311	1.99873	-1.52188	2.61203	1.14337	3.41885	-2.13903	2.8972
			--	--	--	--	--	--	--	--													--	--	--	--	--	--	--	--															--	--
			--	--	--	--	--	--	--	--													--	--	--	--	--	--	--	--															--	--
			--	--	--	--	--	--	--	--													--	--	--	--	--	--	--	--															--	--
			--	--	--	--	--	--	--	--													--	--	--	--	--	--	--	--															--	--
			--	--	--	--	--	--	--	--													--	--	--	--	--	--	--	--															--	--
			--	--	--	--	--	--	--	--													--	--	--	--	--	--	--	--															--	--

## Sheet: Fig. 4
Fig. 4a	Methyl salicylate				Methyl salicylate				Benzaldehyde				Benzaldehyde
	GH146>unc13A-RNAi	UAS: unc13A-RNAi/+	GH146-Gal4/+		GH146>unc13B-RNAi	UAS: unc13B-RNAi/+	GH146-Gal4/+		GH146>unc13A-RNAi	UAS: unc13A-RNAi/+	GH146-Gal4/+		GH146>unc13B-RNAi	UAS: unc13B-RNAi/+	GH146-Gal4/+
	0.11111	-0.6	-0.53846		-0.36842	-0.36842	-0.53846		-0.3125	-0.20919	-0.33333		-0.30769	-0.27273	-0.33333
	0.33333	-0.09091	-0.16667		0.06667	-0.63636	-0.16667		-0.26316	-0.29032	-0.52381		-0.22222	-0.21429	-0.52381
	-0.36842	-0.33333	-0.53333		-0.03704	-0.52	-0.53333		-0.05882	-0.33333	-0.33333		0.11111	-0.41176	-0.33333
	-0.06667	-0.08333	-0.46667		-0.28462	-0.2	-0.46667		-0.33333	-0.18519	-0.72414		0.0625	-0.26316	-0.72414
	0	-0.73333	-0.83333		0.125	-0.52	-0.83333		-0.28571	-0.33333	-0.22222		-0.2381	-0.36364	-0.22222
	-0.54545	-0.23077	-0.2		-0.36364	-0.6	-0.2		-0.11111	-0.22581	-0.44		-0.33333	-0.30769	-0.44
	-0.36842	-0.15789	-0.7		-0.2	-0.52381	-0.7		0.15152	-0.57895	-0.33333		-0.33333	-0.5	-0.33333
	-0.52381	-0.33333	-0.15789		-0.75	-0.3	-0.15789		-0.18519	-0.47059	-0.19091		0.13043	-0.57576	-0.09091
	-0.3	-0.42857	-0.4		-0.28571	-0.3913	-0.4		-0.26154	-0.44444	-0.18571		0.03448	-0.41935	-0.08571
	-0.08333	-0.58333	-0.29032		-0.5	-0.31034	-0.29032		-0.2	-0.41667	-0.44333		0.04348	-0.15789	-0.17647
	-0.33333	-0.64706	-0.53846		-0.3913	-0.2	-0.53846		-0.18519				-0.3	-0.30435
	-0.05263	-0.33333	-0.14286		0.2	-0.23077	-0.14286						-0.2	-0.31034
	-0.27778	-0.78947	-0.23077		-0.33333	-0.66667	-0.23077
	-0.13043	-0.42857	-0.66667		-0.05263	-0.4	-0.66667
	0.23077	-0.625			-0.21212	-0.57895
	0.14286	-0.66667			-0.36364	-0.375
	-0.18182	-0.66667			0.1
	n=17	n=17	n=14		n=17	n=16	n=14		n=11	n=10	n=10		n=12	n=12	n=10
	One way ANOVA	P Value			One way ANOVA	P Value			One way ANOVA	P Value			One way ANOVA	P Value
		0.000668499				0.01039				0.01203				0.00806
	Bonferroni multiple comparison post hoc test		P Value		Bonferroni multiple comparison post hoc test		P Value		Bonferroni multiple comparison post hoc test		P Value		Bonferroni multiple comparison post hoc test		P Value
	UAS: unc13A-RNAi/+ vs. GH146>unc13A-RNAi		0.00116		UAS: unc13B-RNAi/+ vs. GH146>unc13B-RNAi		0.02143		UAS: unc13A-RNAi/+ vs. GH146>unc13A-RNAi		0.04835		UAS: unc13B-RNAi/+ vs. GH146>unc13B-RNAi		0.01394
	GH146-Gal4/+ vs. GH146>unc13A-RNAi		0.00697		GH146-Gal4/+ vs. GH146>unc13B-RNAi		0.03533		GH146-Gal4/+ vs. GH146>unc13A-RNAi		0.01944		GH146-Gal4/+ vs. GH146>unc13B-RNAi		0.03357
	UAS: unc13A-RNAi/+ vs. GH146-Gal4/+		1		UAS: unc13B-RNAi/+ vs. GH146-Gal4/+		1		UAS: unc13A-RNAi/+ vs. GH146-Gal4/+		1		UAS: unc13B-RNAi/+ vs. GH146-Gal4/+		1
Fig. 4b	Propionic acid				Propionic acid				2, 3-butanedione				2, 3-butanedione
	GH146>unc13A-RNAi	UAS: unc13A-RNAi/+	GH146-Gal4/+		GH146>unc13B-RNAi	UAS: unc13B-RNAi/+	GH146-Gal4/+		GH146>unc13A-RNAi	UAS: unc13A-RNAi/+	GH146-Gal4/+		GH146>unc13B-RNAi	UAS: unc13B-RNAi/+	GH146-Gal4/+
	-0.5	0.16667	0.375		0.06667	0.15882	0.375		0.15789	0.125	0.2		0.64706	-0.28571	-0.05263
	-0.2	0.16667	0.45455		0.07692	0.13333	0.45455		-0.33333	0.27273	0.29412		0.81818	0.26316	0.2
	0.41176	0.26316	0.4		0.8	0.2	0.4		-0.04762	0.03704	0.33333		0.23077	0.3	0.29412
	-0.18519	0.26316	0		0.44444	0.25882	0		0.21429	0.2	0.48387		0.53846	0.26316	0.33333
	0.33333	0.22581	0.27273		0.625	0.31429	0.27273		0.27273	0.85185	0.28571		0.6	0	0.48387
	0.125	0.6	0.2		0.18182	0.45455	0.2		0.21739	0.39394	0.19677		0.06667	0.35484	0.28571
	0	0.22222	0.07692		0.84615	0.25	0.07692		0.33333	-0.18182	0.28		0.8125	0.38462	0.09677
	0.125	0.23077	0.125		0.25	0.11111	0.125		0	0.42857	0.33333		0.68421	0.30435	0.28
	-0.33333	0.06667	0.4		0.27273	0.26316	0.4		0.2381	0.07692	0.52381		0.25	0.54839	0.33333
	-0.5	0.4	0.33333		0.57143	0.18182	0.33333		-0.10345	0.04762	-0.08108		0.15789	0.41667	0.52381
	0.5	-0.1	-0.05882		0.57143	-0.06667	-0.05882		-0.41667	0.35714	0.17647		0.72727	0.05882	-0.08108
	-0.29412	-0.11111	0.25		0.1	0.375	0.25		0.04	0.3	0.23077		0.2381	0.25926	-0.06667
	-0.14286	0.14286	0.5		0.66667	0.25	0.5		-0.07692	0.5	0.5		0.75	0.23077	0.17647
	0	0.625	0		0.4	0.2	0		0.41176	0.04348	0.15789		0.33333	0.36364	0.23077
	0.06667	0.15789	0.30435		0.33333	0.2	0.30435		0	0.6	0.22222		0.47368	0.375	0.5
	-0.04348	-0.15789	0.33333		0.71429	0.15789	0.33333		0.21429				0.22222	0.11111	0.15789
		0.69231	0.63636		0.55556	0.1	0.63636								0.22222
	n=16	n=17	n=17		n=17	n=17	n=17		n=16	n=15	n=15		n=16	n=16	n=17
	One way ANOVA	P Value			One way ANOVA	P Value			One way ANOVA	P Value			One way ANOVA	P Value
		0.00149				0.00359				0.0184				0.00348
	Bonferroni multiple comparison post hoc test		P Value		Bonferroni multiple comparison post hoc test		P Value		Bonferroni multiple comparison post hoc test		P Value		Bonferroni multiple comparison post hoc test		P Value
	UAS: unc13A-RNAi/+ vs. GH146>unc13A-RNAi		0.01017		UAS: unc13B-RNAi/+ vs. GH146>unc13B-RNAi		0.00361		UAS: unc13A-RNAi/+ vs. GH146>unc13A-RNAi		0.04702		UAS: unc13B-RNAi/+ vs. GH146>unc13B-RNAi		0.01413
	GH146-Gal4/+ vs. GH146>unc13A-RNAi		0.00232		GH146-Gal4/+ vs. GH146>unc13B-RNAi		0.04595		GH146-Gal4/+ vs. GH146>unc13A-RNAi		0.03941		GH146-Gal4/+ vs. GH146>unc13B-RNAi		0.00679
	UAS: unc13A-RNAi/+ vs. GH146-Gal4/+		1		UAS: unc13B-RNAi/+ vs. GH146-Gal4/+		1		UAS: unc13A-RNAi/+ vs. GH146-Gal4/+		1		UAS: unc13B-RNAi/+ vs. GH146-Gal4/+		1
Fig. 4c	Benzaldehyde				2, 3-butanedione
	GH146>unc13A-RNAi, unc13B-RNAi	unc13B-RNAi, UAS: unc13A-RNAi/+	GH146-Gal4/+		GH146>unc13A-RNAi, unc13B-RNAi	unc13B-RNAi, UAS: unc13A-RNAi/+	GH146-Gal4/+
	0	-0.41176	-0.45455		0	0.5	0.375
	0.38462	-0.52941	-0.22222		0.42857	0.33333	0.28571
	0	-0.2381	0.16667		0.26316	0.41176	0.47826
	-0.46667	-0.4	-0.5		0.2381	0.66667	0.42857
	-0.22222	-0.33333	-0.45455		0.22222	0.42857	0.42857
	0	-0.26316	-0.23077		0.14286	0.38462	0.68421
	-0.33333	-0.16667	-0.52941		0.26316	0.11111	0.71429
	-0.33333	-0.33333	-0.23077		-0.05882	0.29032	0.4
	-0.41176	-0.42857	-0.77778		0.5	0.38462	0.64706
	0.18182	-0.05263	-0.2		0.47826	0.42857	0.45455
	0	-0.82609	-0.57143		0.14286	0.2	0.46154
	-0.45455	-0.3	-0.63636		0.33333	0.44	0.33333
	-0.14286	-0.1	-0.125		0.11111	0.40741	0.27273
	0.23077	-0.23077	-0.11111		0.47368	0.63636	0.75
	-0.25	-0.36842	-0.1		0.28571		0.07692
	-0.06667	-0.27273	-0.42857		0.14286		0.41176
	-0.375	-0.28571	-0.2				0.4
	-0.2		-0.125
	-0.33333
	-0.23077
	-0.05882
	0.07692
	n=22	n=17	n=18		n=16	n=14	n=17
	One way ANOVA	P Value			One way ANOVA	P Value
		0.01141				0.00312
	Bonferroni multiple comparison post hoc test		P Value		Bonferroni multiple comparison post hoc test		P Value
	UAS: unc13A-RNAi/+ vs. GH146>unc13A-RNAi, unc13B-RNAi		0.02909		UAS: unc13A-RNAi/+ vs. GH146>unc13A-RNAi, unc13B-RNAi		0.04106
	GH146-Gal4/+ vs. GH146>unc13A-RNAi, unc13B-RNAi		0.03452		GH146-Gal4/+ vs. GH146>unc13A-RNAi, unc13B-RNAi		0.00325
	UAS: unc13A-RNAi/+ vs. GH146-Gal4/+		1		UAS: unc13A-RNAi/+ vs. GH146-Gal4/+		1
Fig. 4d	Benzaldehyde				Benzaldehyde			Fig. 4e	2, 3-butanedione				2, 3-butanedione
	GH146> tub: Gal80ts, unc13A-RNAi	tub: Gal80ts, UAS: unc13A-RNAi/+	GH146-Gal4/+		GH146> tub: Gal80ts, unc13B-RNAi	tub: Gal80ts, UAS: unc13B-RNAi/+	GH146-Gal4/+		GH146> tub: Gal80ts, unc13A-RNAi	tub: Gal80ts, UAS: unc13A-RNAi/+	GH146-Gal4/+		GH146> tub: Gal80ts, unc13B-RNAi	tub: Gal80ts, UAS: unc13B-RNAi/+	GH146-Gal4/+
	-0.2	-0.44444	-0.38462		-0.35294	-0.41176	-0.38462		0.22222	0.14286	0.25		0.17647	0.16667	0.25
	-0.23077	-0.3913	-0.44444		-0.33333	-0.71429	-0.44444		0.2	0.25	0.42857		0.2	0.11111	0.42857
	-0.38462	-0.47368	-0.42857		-0.35714	-0.6875	-0.42857		0.1	0.07692	0.54545		0.375	-0.25	0.54545
	-0.38462	-0.375	-0.46667		-0.22222	-0.69231	-0.46667		-0.05882	0.14286	0.5		0.61905	0.09091	0.5
	-0.07692	-0.58333	-0.52381		-0.29412	-0.3913	-0.52381		0.2	0.33333	0.16667		0.28571	0.52941	0.16667
	-0.33333	-0.22222	-0.38462		0.33333	-0.18182	-0.38462		0.125	0.2	-0.38462		0.5	0.75	-0.38462
	-0.33333	-0.52381	-0.42857		-0.09091	-0.30769	-0.42857		0	0.07692	0.3		0.69231	0.33333	0.3
	-0.38462	-0.26316	-0.33333		-0.26316	-0.47368	-0.33333		0.22222	0.125	0.2		0.63636	-0.22222	0.2
	-0.21739	-0.77778	-0.57143		-0.2381	-0.6	-0.57143		0.23077	0.375	0.05882		0.5	0.125	0.05882
	-0.2	-0.41176	-0.31034		-0.29412	-0.4	-0.31034		-0.36842	0.14286	0.11111		0.28571	0.27273	0.11111
	0.22222	-0.57143	-0.375		-0.125	-0.36	-0.375		0.17647	0.33333	0.23077		0.22222	0.16667	0.23077
	-0.2381	-0.5	-0.41176		-0.2	-0.33333	-0.41176		0.16667	0.25	0.21429		0.57895	0.33333	0.21429
	-0.33333	-0.33333			-0.17647	-0.14286			0.07692	0.36842	0.27273		0.15789	0.22222	0.27273
	-0.06667	-0.64286			-0.26316	-0.875			-0.14286	0.14286	0.33333		0.23077	0.16667	0.33333
	0.30435	-0.27273			-0.29412	-0.15789			-0.15789	0.25	0.04762		0.5	0.36364	0.04762
					-0.12	-0.33333			0.375	0.45455	0.2381		0.42857	0.2	0.2381
						-0.29412			0.05263	0.33333	0.11111		0.28571	0.71429	0.11111
									0.125	0.125	0.45455		0.47368	-0.33333	0.45455
									0.27273		0.375		0.2	0.25	0.375
									0.28		0.2		0.44	-0.25	0.2
									-0.2		-0.11111		0.2	0.2381	-0.11111
									0.2		0.04762		0.42857	0.33333	0.04762
									0.16667		0.52		0.45455	0.3	0.52
									-0.14286		0.16667		0.44444		0.16667
									-0.06667		0.17647				0.17647
	n=15	n=15	n=12		n=16	n=17	n=12		n=25	n=18	n=25		n=24	n=23	n=25
	One way ANOVA	P Value			One way ANOVA	P Value			One way ANOVA	P Value			One way ANOVA	P Value
		0.00011172				0.000559329				0.0092				0.00658
	Bonferroni multiple comparison post hoc test		P Value		Bonferroni multiple comparison post hoc test		P Value		Bonferroni multiple comparison post hoc test		P Value		Bonferroni multiple comparison post hoc test		P Value
	tub: Gal80ts, UAS: unc13A-RNAi/+ vs. GH146> tub: Gal80ts, unc13A-RNAi		0.000205598		tub: Gal80ts, UAS: unc13B-RNAi/+ vs. GH146> tub: Gal80ts, unc13B-RNAi		0.00113		tub: Gal80ts, UAS: unc13A-RNAi/+ vs. GH146> tub: Gal80ts, unc13A-RNAi		0.0268		tub: Gal80ts, UAS: unc13B-RNAi/+ vs. GH146> tub: Gal80ts, unc13B-RNAi		0.01294
	GH146-Gal4/+ vs. GH146> tub: Gal80ts, unc13A-RNAi		0.0013		GH146-Gal4/+ vs. GH146> tub: Gal80ts, unc13B-RNAi		0.00503		GH146-Gal4/+ vs. GH146> tub: Gal80ts, unc13A-RNAi		0.02465		GH146-Gal4/+ vs. GH146> tub: Gal80ts, unc13B-RNAi		0.02401
	tub: Gal80ts, UAS: unc13A-RNAi/+ vs. GH146-Gal4/+		1		tub: Gal80ts, UAS: unc13B-RNAi/+ vs. GH146-Gal4/+		1		tub: Gal80ts, UAS: unc13A-RNAi/+ vs. GH146-Gal4/+		1		tub: Gal80ts, UAS: unc13B-RNAi/+ vs. GH146-Gal4/+		1
	High concentration									Low concentration
	4-methylcyclohexanol									4-methylcyclohexanol
	GH146>unc13A-RNAi	UAS: unc13A-RNAi/+	GH146-Gal4/+		GH146>unc13B-RNAi	UAS: unc13B-RNAi/+	GH146-Gal4/+		Fig. 4g	GH146>unc13A-RNAi	UAS: unc13A-RNAi/+	GH146-Gal4/+	GH146>unc13B-RNAi	UAS: unc13B-RNAi/+	GH146-Gal4/+
Fig. 4f	-0.38462	-0.68	-0.09677		-0.2	-0.44444	-0.09677			-0.07692	-0.1	0.125	0.33333	-0.2	0.125
	-0.23077	-0.6	-0.44681		-0.11765	-0.66667	-0.44681			-0.16667	0.06667	-0.36364	0.47368	0.25	-0.36364
	-0.31034	-0.33333	-0.47368		-0.33333	-0.6	-0.47368			-0.16667	0.52941	0.25	0.53846	0.33333	0.25
	0.2	-0.4	-0.41176		-0.46667	-0.37143	-0.41176			0.05882	0.06667	0.44444	0.16667	0.09091	0.44444
	-0.29412	-0.7	-0.33333		-0.2	-0.33333	-0.33333			-0.07692	0.125	-0.23077	0.06667	-0.23077	-0.23077
	-0.04762	-0.57895	-0.85714		-0.28571	-0.26316	-0.85714			-0.17647	0.16667	0.5	0.05882	0.07692	0.5
	-0.125	-0.57143	-0.25		0.27273	-0.47368	-0.25			-0.125	0.125	-0.42857	0.45455	-0.27273	-0.42857
	-0.22222	-0.4	-0.33333		-0.17647	-0.78947	-0.33333			-0.47368	0.21739	0.28571	0.30435	0.17647	0.28571
	0.2	-0.22222	-0.33333		-0.16667	-0.5	-0.33333			0.08333	0.09091	-0.125	0.14286	-0.11111	-0.125
	-0.2	-0.51724	-0.54545		-0.26316	-0.5	-0.54545			0.26316	-0.125	0.14286	0.27273	0.44444	0.14286
		-0.36842	-0.42857			-0.25	-0.42857			-0.5	0.15789	-0.18182	0.23077	0	-0.18182
			-0.66667				-0.66667			-0.05882	-0.07692	-0.22222	0.33333	0.44444	-0.22222
										0.17647	-0.16667	0.33333	0.5	-0.17647	0.33333
										-0.26667	0.5	0.28571	0.18182	0.04348	0.28571
										0	-0.11111	0.27273	0.2	-0.2381	0.27273
										0.14286	0.33333	0.2	0.15789	0	0.2
										0.27273	-0.04348	0.33333	0.23077	0.04762	0.33333
										0.09091	0.10345	0.09091		0.625	0.09091
										0.07692	0.06667	-0.04762		-0.06667	-0.04762
										-0.42857	-0.25926	-0.1		0.44	-0.1
												0.23077		0.36842	0.23077
												0.11111		0.03448	0.11111
												-0.07692			-0.07692
	n=10	n=11	n=12		n=10	n=11	n=12			n=20	n=20	n=23	n=17	n=22	n=23
	One way ANOVA	P Value			One way ANOVA	P Value
		0.00035693				0.00366					One way ANOVA	P Value
												0.00241
	Bonferroni multiple comparison post hoc test		P Value		Bonferroni multiple comparison post hoc test		P Value
	UAS: unc13A-RNAi/+ vs. GH146>unc13A-RNAi		0.000526792		UAS: unc13B-RNAi/+ vs. GH146>unc13B-RNAi		0.00539				Bonferroni multiple comparison post hoc test		P Value
	GH146-Gal4/+ vs. GH146>unc13A-RNAi		0.00296		GH146-Gal4/+ vs. GH146>unc13B-RNAi		0.0125				GH146>unc13A-RNAi vs. GH146>unc13B-RNAi		0.000312556
	UAS: unc13A-RNAi/+ vs. GH146-Gal4/+		1		UAS: unc13B-RNAi/+ vs. GH146-Gal4/+		1

## Sheet: Fig. 5
	Benzaldehyde							2, 3-butanedione
Fig. 5c	UAS: unc13A-RNAi/+	GH146-Gal4/+	UAS: unc13A-C-term-GFP/+	GH146>unc13A-RNAi	GH146>unc13A-C-term-GFP	GH146>unc13A-RNAi, unc13A-C-term-GFP	Fig. 5d	UAS: unc13A-RNAi/+	GH146-Gal4/+	UAS: unc13A-C-term-GFP/+	GH146>unc13A-RNAi	GH146>unc13A-C-term-GFP	GH146>unc13A-RNAi, unc13A-C-term-GFP
	-0.47368	-0.375	-0.57143	0.09091	0.14286	-0.09091		0.33333	0.5	0.33333	0.11111	0.14286	-0.2
	-0.42857	-0.44444	-0.38462	-0.25	0.5	0.33333		0.33333	0.2381	0.38462	-0.42857	0.5	0.25
	-0.33333	-0.45455	-0.5	0.09091	-0.07692	-0.23077		0.375	0.18182	0.3913	-0.16667	-0.07692	0.33333
	-0.5	-0.44444	-0.2	-0.2	-0.11111	-0.07692		0.4	0.375	0.30435	0.23077	-0.11111	0
	-0.42857	-0.6	-0.29412	-0.17647	0.27273	-0.03448		0.28571	0.38462	0.36842	0.2	0.27273	0.27273
	-0.45455	-0.625	-0.47368	0.33333	0.33333	0.06667		0.25	0.44444	0.33333	0.09091	0.33333	0.25
	-0.52	-0.42857	-0.36	-0.33333	0.16667	0.2		0.56522	0.33333	0.38462	0.33333	0.16667	0.07692
	-0.71429	-0.375	-0.28571	-0.15789	0	0		0.26316	0.375	0.25	0.05263	0	0.06667
	-0.4	-0.33333	-0.3	-0.14286	0.37931	-0.18182		0.375	0.33333	0.45455	0.33333	0.37931	-0.07692
	-0.76471	-0.44444	-0.5	-0.28571	-0.33333	0.07692		0.4	0.3913	0.42857	0.27273	-0.33333	0.2
	-0.45455	-0.33333	-0.45455	-0.07692	-0.09091	-0.12		0.33333	0.38462	0.52381	0.09091	-0.09091	0.2
	-0.6	-0.53846	-0.6	-0.29412	-0.09091	-0.14286		0.55556	0.42857	0.45455	0.23077	-0.09091	0.33333
		-0.2	-0.28571		-0.07692	0.17241			0.47368	0.28571		-0.07692	-0.11111
		-0.22222	-0.33333		-0.2	-0.14286						-0.2
	n=12	n=14	n=14	n=12	n=14	n=14		n=12	n=13	n=13	n=12	n=14	n=13
	One way ANOVA	P Value						One way ANOVA	P Value
		3.44169e-15							7.25304e-08
	Bonferroni multiple comparison post hoc test		P Value					Bonferroni multiple comparison post hoc test		P Value
	UAS: unc13A-RNAi/+ vs. GH146>unc13A-RNAi		4.40376e-06					UAS: unc13A-RNAi/+ vs. GH146>unc13A-RNAi		0.00402
	UAS: unc13A-RNAi/+ vs. GH146>unc13A-C-term-GFP		2.33663e-11					UAS: unc13A-RNAi/+ vs. GH146>unc13A-C-term-GFP		0.000121123
	UAS: unc13A-RNAi/+ vs. GH146>unc13A-RNAi, unc13A-C-term-GFP		2.34136e-09					UAS: unc13A-RNAi/+ vs. GH146>unc13A-RNAi, unc13A-C-term-GFP		0.00519
	GH146-Gal4/+ vs. GH146>unc13A-RNAi		0.000380209					GH146-Gal4/+ vs. GH146>unc13A-RNAi		0.00309
	GH146-Gal4/+ vs. GH146>unc13A-C-term-GFP		2.43628e-09					GH146-Gal4/+ vs. GH146>unc13A-C-term-GFP		8.13782e-05
	GH146-Gal4/+ vs. GH146>unc13A-RNAi, unc13A-C-term-GFP		2.7092e-07					GH146-Gal4/+ vs. GH146>unc13A-RNAi, unc13A-C-term-GFP		0.00397
	UAS: unc13A-C-term-GFP/+ vs. GH146>unc13A-RNAi		0.00111					UAS: unc13A-C-term-GFP/+ vs. GH146>unc13A-RNAi		0.0025
	UAS: unc13A-C-term-GFP/+ vs. GH146>unc13A-C-term-GFP		9.21371e-09					UAS: unc13A-C-term-GFP/+ vs. GH146>unc13A-C-term-GFP		6.36917e-05
	UAS: unc13A-C-term-GFP/+ vs. GH146>unc13A-RNAi, unc13A-C-term-GFP		9.80061e-07					UAS: unc13A-C-term-GFP/+ vs. GH146>unc13A-RNAi, unc13A-C-term-GFP		0.00321

## Sheet: Fig. 6
Fig. 6a	Benzaldehyde				Benzaldehyde			Fig. 6b	2, 3-butanedione				2, 3-butanedione				Fig. 6c	Benzaldehyde				2, 3-butanedione
	MZ699>unc13A-RNAi	UAS: unc13A-RNAi/+	MZ699-Gal4/+		MZ699>unc13B-RNAi	UAS: unc13B-RNAi/+	MZ699-Gal4/+		MZ699>unc13A-RNAi	UAS: unc13A-RNAi/+	MZ699-Gal4/+		MZ699>unc13B-RNAi	UAS: unc13B-RNAi/+	MZ699-Gal4/+			GH146,MZ699>unc13B-RNAi	UAS: unc13B-RNAi/+	GH146,MZ699-Gal4/+		GH146,MZ699>unc13B-RNAi	UAS: unc13B-RNAi/+	GH146,MZ699-Gal4/+
	-0.44444	-0.36364	-0.41667		-0.75	-0.57143	-0.41667		0.375	0.6	0.44444		0.14286	0.33333	0.44444			-0.625	-0.81818	-0.09091		-0.33333	0.13043	-0.25
	-0.25926	-0.18919	-0.35484		-0.23077	-0.27273	-0.35484		0.52	0.42857	0.33333		0.72727	0.28571	0.33333			-0.33333	-0.73913	-0.51724		-0.25	0.6	0.33333
	-0.33333	-0.48148	-0.25		-0.52941	-0.28571	-0.25		0.47368	0.42857	0.66667		0.09091	0.2381	0.66667			-0.27273	-0.3	-0.71429		0.15789	0.6	0.15385
	-0.36364	-0.36842	-0.2381		-0.42857	-0.15789	-0.2381		0.54545	0.3913	0.25926		0.55556	0.2	0.25926			-0.41176	-0.46154	-0.57895		0.25	0.18182	0.375
	-0.21951	-0.16667	-0.33333		0.06667	-0.30435	-0.33333		0.56522	0.55556	0.24138		0.47368	0.5	0.24138			-0.125	-0.26316	-0.36842		-0.09091	0.3913	0.36364
	-0.30435	-0.18519	-0.36842		-0.2381	-0.2	-0.36842		0.61538	0.48148	0.38462		0.58333	0.30435	0.38462			-0.46667	-0.33333	-0.33333		0.04762	0.08333	0.17647
	-0.55556	-0.6	-0.36		-0.22581	-0.13333	-0.36		0.33333	0.62162	0.64706		0.5	0.17647	0.64706			-0.18182	-0.36	-0.15385		0.36364	0.09091	0.63636
	-0.23077	-0.25926	-0.44		-0.2	-0.42857	-0.44		0.18182	0.6	0.125		0.53846	0.36364	0.125			-0.24138	-0.41667	-0.29032		0.46667	0.25	0.46667
	-0.27273	-0.625	-0.41176		-0.36364	-0.38462	-0.41176		0.4	0.45455	0.17647		0.44	0.14286	0.17647			-0.15385	-0.2	-0.15385		0.42857	0.2	0.04
	-0.45455	-0.33333	-0.31034		-0.63636	-0.54545	-0.31034		0.51515	0.05263	0.06667		0.36364	0.44444	0.06667			-0.22222	-0.69231	-0.2		0.23077	0.26316	0.47368
	-0.33333	-0.30435	-0.38462		-0.13043	-0.47368	-0.38462		0.36842	0.51724	0.25		0.5	0.45455	0.25			-0.25	-0.22222	-0.07692		-0.1	0.09091	0.44444
	-0.71429	-0.38462	-0.33333		-0.41176	-0.31034	-0.33333		0.57143	0.06667	0.30435		0.15789	0.47826	0.30435			-0.64706	-0.52941	-0.17647		0.71429	-0.05263	0.22222
					-0.6	-0.18519			0.1875	0.33333	0.42857		0.41176	0.33333	0.42857			-0.05263	-0.25	-0.625		0.15789	0.15789	0.5
					-0.30435	-0.2			0.125	0.33333	0.17647		0.56522		0.17647			-0.5	-0.12	-0.1		0.36364	0.125	0.82609
					-0.52381	-0.54545			0.58333	0.18182	0.28571		0.15789		0.28571				-0.33333			0.33333	0.46154	0.66667
					-0.33333	-0.33333			0.2	0.38462			0.44444						0.14286			0.30435	0.41176	0.38462
					-0.15789				0.06667	0.47826			0.125									0.2	0.15789	0.33333
									0.28571	0.05263												0.18182	0.11111
									0.2	0.11111
									0.52	0.69231
	n=12	n=12	n=12		n=17	n=16	n=12		n=20	n=20	n=15		n=17	n=13	n=15			n=14	n=16	n=14		n=18	n=18	n=17
	One way ANOVA	P Value			One way ANOVA	P Value			One way ANOVA	P Value			One way ANOVA	P Value				One way ANOVA	P Value			One way ANOVA	P Value
		0.89086				0.93206				0.49996				0.34752					0.74568				0.09387
Fig. 6d	Benzaldehyde				2, 3-butanedione			Fig. 6e	Benzaldehyde				2, 3-butanedione				Fig. 6f	Benzaldehyde				2, 3-butanedione
	GH146>unc13B-RNAi (Q-system)	QUAS: unc13B-RNAi/+	GH146-QF/+		GH146>unc13B-RNAi (Q-system)	QUAS: unc13B-RNAi/+	GH146-QF/+		GH146>unc13B-RNAi, MZ699>unc13A-RNAi	QUAS: unc13B-RNAi/+, MZ699-Gal4/+	GH146-QF/+, UAS: unc13A-RNAi /+		GH146>unc13B-RNAi, MZ699>unc13A-RNAi	QUAS: unc13B-RNAi/+, MZ699-Gal4/+	GH146-QF/+, UAS: unc13A-RNAi /+			GH146>unc13B-RNAi, MZ699>unc13B-RNAi	QUAS: unc13B-RNAi/+, MZ699-Gal4/+	GH146-QF/+, UAS: unc13B-RNAi /+		GH146>unc13B-RNAi, MZ699>unc13B-RNAi	QUAS: unc13B-RNAi/+, MZ699-Gal4/+	GH146-QF/+, UAS: unc13B-RNAi /+
	0.07692	-0.5	-0.28571		0.33333	0.14286	0.25		0	-0.33333	-0.5		0.63636	0.25	0.2			-0.66667	-0.82609	-0.41176		0.33333	0.53846	0.17647
	-0.13043	-0.69231	-0.42857		0.5	0.05263	-0.03226		-0.11111	-0.28571	-0.81818		0.66667	0.42857	0.4			-0.44	-0.65217	-0.25		0.14286	0.375	0.33333
	0.13043	-0.25	-0.28571		0.36842	0.3	-0.33333		0.09091	-0.38462	-0.28571		0.33333	-0.11111	0.4			-0.44444	-0.78947	-0.55556		0.73333	0.16667	0.27273
	-0.73333	-0.30435	-0.125		0.375	0.05263	0.14286		-0.11111	-0.5	-0.11111		0.2	0.33333	0.33333			-0.14286	-0.64706	-0.45455		0.16667	0.66667	0.6
	0.23077	-0.23077	-0.5		0.36842	0.05882	-0.68421		-0.71429	-0.625	-0.27273		0.55556	0.6	0.33333			-0.38462	-0.09091	-0.15789		0.53846	0.11111	0.41667
	0.25926	-0.4	-0.375		0.6	0.55556	0.73333		0.42857	-0.8	-0.2		0.375	-0.33333	0.15385			-0.2	-0.42857	-0.45455		0.04762	0.33333	0.33333
	-0.07692	-0.07692	-0.55556		0.4	0.375	0.26316		0.33333	-0.55556	-0.42857		0.41176	0.55556	0.375			-0.76471	-0.53846	-0.66667		0.2	0.45455	0.27273
	-0.16667	-0.26316	-0.27273		0.83333	0.16667	0.26316		-0.2	0.23077	-0.07692		0.2	0.2	0.125			-0.46667	-0.25	-0.2		0.27273	-0.125	0.47368
	0.6	-0.27273	-0.42857		0.73333	0.44444	0.29412		-0.33333	-0.33333	-0.33333		0.2	0.2	0.46667			-0.8	-0.07692	-0.33333		0.11111	0.33333	0.25926
	-0.125	-0.66667	-0.25		0.25	0.6	-0.06667		0.33333	-1	-0.77778		0.63636	0.2	0.28			-0.23077	-0.5	-0.44444		0.25	0.2	0.46667
	-0.17647	-0.625	-0.29412		0.52941	0.33333	0.21739			-0.5	-0.45455		0.09091	0.38462	0.23077			-0.44444	-0.09091	-0.33333		0.33333	0.21739	0.04762
	0	-0.25	-0.4		0.6	0.45455	0.53846				-0.85714		0.55556	0.33333	0			-0.11111	-0.4	-0.64706		0.5	0.36364	0.41667
	-0.41176	-0.29412	-0.5		0.55556	0.47368	0.21739						0.5	0.2	0.2			-0.7	-0.76471	-0.77778		0.4		0.54839
	0.5	-0.73333	-0.15789		0.66667	0.41176	0.64706						0.25	-0.11111	0.33333			-0.44444
	-0.15789	-0.5	-0.17647		0.45455	0.40741	0.06667						0.71429	0.45455	0.25
	0.16667	-0.42857	-0.4		0.36842	0.33333	0.05263						0.33333	0.11111	0.26316
	-0.17647	-0.15789	-0.28571		0.69231	0.36364	0.5						0.42857	0.27273	0.33333
	0	-1	-0.33333		0.55556	0.16667	0.06667						0.4	0.25	0.36842
	0.53846	-0.46667	-0.63636		0.83333	0.44444	0.36364						0.33333	0.27273	0.11111
	-0.2	-1	-0.71429		0.77778	0.38462	0.33333						0.69231	0.09091	0.42857
	0.11111	-0.1	-0.27273		0.69231	0.33333	0.125						0.42857	0.71429	0.33333
		-0.63636	-0.33333		0.83333		0.5						0.33333	0.23077	0.33333
		-0.77778	-0.375		0.44444		0.38462						0.11111		0.375
							0.76471						0.75		0.22222
							0.86667						0.4		0.25
							0.45455						0.8		0.17647
	n=21	n=23	n=23		n=23	n=21	n=26		n=10	n=11	n=12		n=26	n=22	n=26			n=14	n=13	n=13		n=13	n=12	n=13
	One way ANOVA	P Value			One way ANOVA	P Value			One way ANOVA	P Value			One way ANOVA	P Value				One way ANOVA	P Value			One way ANOVA	P Value
		6.29399e-08				0.000329397				0.00519				0.00175					0.94912				0.7451
	Bonferroni multiple comparison post hoc test		P Value		Bonferroni multiple comparison post hoc test		P Value		Bonferroni multiple comparison post hoc test		P Value		Bonferroni multiple comparison post hoc test		P Value
	QUAS: unc13B-RNAi/+ vs. GH146>unc13B-RNAi (Q-system)		1.00307e-07		QUAS: unc13B-RNAi/+ vs. GH146>unc13B-RNAi (Q-system)		0.00916		GH146>unc13B-RNAi, MZ699>unc13A-RNAi vs. QUAS: unc13B-RNAi/+, MZ699-Gal4/+		0.00953		GH146>unc13B-RNAi, MZ699>unc13A-RNAi vs. QUAS: unc13B-RNAi/+, MZ699-Gal4/+		0.00346
	GH146-QF/+ vs. GH146>unc13B-RNAi (Q-system)		1.47012e-05		GH146-QF/+ vs. GH146>unc13B-RNAi (Q-system)		0.000352491		GH146>unc13B-RNAi, MZ699>unc13A-RNAi vs.GH146-QF/+, UAS: unc13A-RNAi /+		0.01613		GH146>unc13B-RNAi, MZ699>unc13A-RNAi vs.GH146-QF/+, UAS: unc13A-RNAi /+		0.01148
	GH146-QF/+ vs.QUAS: unc13B-RNAi/+		0.57454		GH146-QF/+ vs.QUAS: unc13B-RNAi/+		0.57454		GH146-QF/+, UAS: unc13A-RNAi /+ vs. QUAS: unc13B-RNAi/+, MZ699-Gal4/+		0.57454		GH146-QF/+, UAS: unc13A-RNAi /+ vs. QUAS: unc13B-RNAi/+, MZ699-Gal4/+		0.57454

## Sheet: Supplementary Figure 1
Supplementary Figure 1a	GH146>brp-shortGFP		Supplementary Figure 1b	GH146>brp-shortGFP			MZ699>brp-shortGFP
	Calyx			Lateral horn			Lateral horn
	Unc13A	Unc13B		Unc13A	Unc13B		Unc13A	Unc13B
	0.76925	0.92425		0.73875	0.86687		0.66888	0.41163
	0.75838	0.84862		0.79388	0.71725		0.59013	0.40313
	0.79275	0.87987		0.73538	0.7295		0.73838	0.38475
	0.8045			0.73825			0.65812	0.42962
	0.828			0.79588			0.67312
	0.87925			0.777
	n=6	n=3		n=6	n=3		n=5	n=4
	Mann-Whitney Test			Mann-Whitney Test			Mann-Whitney Test
	p Value	0.51861		p Value	0.05281		p Value	0.01996

## Sheet: Supplementary Figure 2
Drep2 negativeUnc13A			Drep2 negativeUnc13B			Drep2 positiveUnc13A			Drep2 positiveUnc13B
	normalized counts			normalized counts			normalized counts			normalized counts
0.01	0		0.01	0		0.01	0.00619195		0.01	0.00378788
0.03	0.0412698		0.03	0.00429185		0.03	0.0433437		0.03	0.00378788
0.05	0.273016		0.05	0.0386266		0.05	0.22291		0.05	0.0151515
0.07	0.409524		0.07	0.124464		0.07	0.439628		0.07	0.132576
0.09	0.187302		0.09	0.201717		0.09	0.204334		0.09	0.276515
0.11	0.0761905		0.11	0.261803		0.11	0.0712074		0.11	0.234848
0.13	0.00952381		0.13	0.2103		0.13	0.0123839		0.13	0.189394
0.15	0.0031746		0.15	0.0858369		0.15	0		0.15	0.0909091
0.17	0		0.17	0.0429185		0.17	0		0.17	0.0340909
0.19	0		0.19	0.0300429		0.19	0		0.19	0.0189394
	n=7 brains

## Sheet: Supplementary Figure 3
Supplementary Figure 3e	Calyx				Supplementary Figure 3f	Calyx
	Appl-Gal4/+	Appl>unc13A-RNAi	Appl>unc13B-RNAi			Appl>unc13A-RNAi	Appl-Gal4/+		Appl>unc13B-RNAi	Appl-Gal4/+
	1.08469	0.61124	0.37713			0.26378	1.1101		0.05227	1.05386
	0.93864	0.5608	0.366			0.25372	0.97859		0.01714	1.02646
	1.19946	0.71725	0.37229			0.17356	1.18532		0.05996	0.9765
	0.77788	0.5844	0.28072			0.16054	0.75439		0.01598	0.94547
	0.65696	0.50098	0.35093			0.09385	0.97612		0.03848	0.95044
	1.15629	0.65143	0.32366			0.2791	1.11865		0.03006	1.04774
	1.17477	0.55095	0.3698			0.23689	0.89102		0.00439	1.21007
	1.04803	0.52302	0.47421			0.17801			0.04473	0.79723
	0.96251	0.75392	0.39536			0.2451			0.05913
	1.24946	0.55538	0.34239			0.17604			0.08415
	0.85834	0.68668	0.37865			0.15018			0.02901
	0.95977	0.82185	0.34824			0.19169			0.04919
	1.01608	0.7225				0.15425
	1.12084
	0.8443
	n=15	n=13	n=12			n=13	n=7		n=12	n=8
	One way ANOVA	P Value				two-sample t-test	P Value		two-sample t-test	P Value
		2.66454e-15					7.79804e-13			2.94377e-16
	Bonferroni multiple comparison post hoc test		P Value
	Appl>unc13B-RNAi Appl>unc13A-RNAi		7.5667e-06
	Appl-Gal4/+ Appl>unc13A-RNAi		3.4809e-09
	Appl-Gal4/+ Appl>unc13B-RNA		1.62327e-15
Supplementary Figure 3g					Supplementary Figure 3h	Latetal horn
	Latetal horn					Appl>unc13A-RNAi	Appl-Gal4/+		Appl>unc13B-RNAi	Appl-Gal4/+
	Appl-Gal4/+	Appl>unc13A-RNAi	Appl>unc13B-RNAi			0.24521	1.11279		0.08102	1.23684
	1.03085	0.63719	0.41906			0.251	0.85647		0.07756	0.93951
	0.97091	0.74308	0.2918			0.14379	1.15016		0.04644	0.9198
	1.2207	0.84067	0.29562			0.01474	0.87332		0.04331	0.92076
	0.78674	0.69018	0.27407			0.01532	0.92508		0.06478	0.90164
	0.92672	0.52521	0.31321			0.23337	1.07319		0.04873	0.95288
	1.14104	0.69733	0.32037			0.06832			0.01264	1.14572
	0.97674	0.51635	0.25445			0.12747			0.14429
	0.94766	0.4422	0.49092			0.11671			0.06731
	1.11806	0.72842	0.25589			0.21137			0.0447
	0.98629	0.75241	0.38142						0.11535
	0.99359		0.45361						0.0459
	0.98078		0.4092
	0.92692
						n=10	n=6		n=12	n=7
	n=13	n=10	n=12
						two-sample t-test	P Value		two-sample t-test	P Value
	One way ANOVA	P Value					2.91322e-10			2.1186e-14
		1.44329e-15
	Bonferroni multiple comparison post hoc test		P Value
	Appl>unc13B-RNAi Appl>unc13A-RNAi		2.78739e-07
	Appl-Gal4/+ Appl>unc13A-RNAi		2.57405e-08
	Appl-Gal4/+ Appl>unc13B-RNA		6.60794e-16

## Sheet: Supplementary Figure 5
Supplementary Figure 5a	Control			Supplementary Figure 5b	unc13B-Knockdown			Supplementary Figure 5c	unc13A-Knockdown				Supplementary Figure 5d	Control				Supplementary Figure 5g	Control
	Latency (ms)	Max ΔF/F0			Latency (ms)	Max ΔF/F0			Latency (ms)	Max ΔF/F0				Max ΔF/F0	Counts				Latency (ms)	Counts
	930	166.87			810	93.038			1200	93.926				0-50	0				0-300	1
n=42 microglomeruli , 11 animals	1020	88.33		n=24 microglomeruli , 8 animals	1170	120.392		n=30 microglomeruli , 12 animals	810	116.036				50-100	14				300-600	3
	1320	66.6096			810	96.7825			1620	117.605				100-150	9				600-900	13
	1080	89.1305			1620	106.483			1440	118.766				150-200	8				900-1200	14
	240	76.9922			1440	107.364			1440	146.136				200-250	7				1200-1500	9
	390	74.7199			1200	73.321			1320	137.226				250-300	3				1500-1800	2
	1140	114.638			1230	66.7951			870	87.6541				300-350	0				1800-2100	0
	1020	78.1986			840	34.5679			720	93.448				350-400	1				2100-2400	0
	1380	83.2073			1050	55.5834			510	73.2073
	990	130.82			1350	112.889			1800	78.1216
	1110	150.929			1050	105.361			840	54.3867			Supplementary Figure 5e	unc13B-Knockdown				Supplementary Figure 5h	unc13B-Knockdown
	870	150.103			780	44.8808			1170	82.0996				Max ΔF/F0	Counts				Latency (ms)	Counts
	1110	118.031			810	99.4921			1950	45.3406				0-50	2				0-300	0
	870	120.023			810	96.7796			960	47.7051				50-100	11				300-600	6
	1080	151.625			960	106.332			990	58.9716				100-150	10				600-900	7
	660	133.393			1020	69.7403			1140	89.0369				150-200	0				900-1200	6
	1200	95.0263			840	202.03			1410	73.347				200-250	0				1200-1500	4
	750	102.148			330	103.835			2070	47.5708				250-300	0				1500-1800	1
	960	116.125			390	100.893			1320	46.6139				300-350	0				1800-2100	0
	840	92.7162			510	65.8196			1380	74.8865				350-400	0				2100-2400	0
	1050	96.8587			480	123.84			1710	95.6149
	1230	87.3273			1140	78.2082			1110	93.531			Supplementary Figure 5f	unc13A-Knockdown				Supplementary Figure 5j	unc13A-Knockdown
	690	83.0476			330	66.0762			1020	88.9658				Max ΔF/F0	Counts				Latency (ms)	Counts
	810	76.5746			390	122.816			690	76.8081				0-50	4				0-300	0
	1560	93.6231							1110	173.988				50-100	17				300-600	1
	660	237.506							1710	131.524				100-150	8				600-900	5
	1200	224.509							930	56.7993				150-200	1				900-1200	8
	1260	114.836							1260	98.2632				200-250	0				1200-1500	9
	780	253.807							1590	136.553				250-300	0				1500-1800	4
	1050	206.029							1290	110.601				300-350	0				1800-2100	3
	1530	190.307												350-400	0				2100-2400	0
	1200	233.757
	1260	255.968
	510	125.354
	420	247.97
	720	356.198
	600	225.878
	840	234.531
	1290	178.151
	1020	168.888
	900	195.136
	870	297.426

[truncated: 8 more sheets: Supplementary Figure 6, Supplementary Figure 7, Supplementary Figure 8, Supplementary Figure 9, Supplementary Figure 10, Supplementary Figure 11, Supplementary Figure 12, Supplementary Figure 13]
